# Supplementary material for: Shyness Weakens the Agreeableness-Prosociality Association via Social Self-Efficacy: A Moderated-Mediation Study of Chinese Undergraduates
Source: Front Psychol. 2019 May 14;10:1084. doi: 10.3389/fpsyg.2019.01084 (PMC6527772; doi:10.3389/fpsyg.2019.01084)
Supplement: DATA SHEET S1 — The raw data of this study which contains the research variables and demographic variables. [file Data_Sheet_1.CSV]

Agreeableness1	Agreeableness2	Agreeableness3	Agreeableness4	Agreeableness5	Agreeableness6	Agreeableness7	Agreeableness8	Agreeableness9	Shyness1	Shyness2	Shyness3	Shyness4	Shyness5	Shyness6	Shyness7	Shyness8	Shyness9	Shyness10	Shyness11	Shyness12	Shyness13	Shyness14	Shyness15	Shyness16	Shyness17	Sse1	Sse2	Sse3	Sse4	Sse5	Sse6	Sse7	Sse8	Sse9	Sse10	Sse11	Sse12	Sse13	Sse14	Sse15	Sse16	Sse17	Sse18	Sras1	Sras2	Sras3	Sras4	Sras5	Sras6
4	5	4	5	5	4	3	1	3	2	2	4	5	3	2	1	1	2	5	4	1	2	4	3	5	5	5	5	3	5	5	4	5	5	5	4	2	5	5	5	4	4	4	5	5	5	5	5	5	5
4	4	4	4	4	4	4	4	4	3	4	3	4	2	2	2	2	3	3	3	3	2	2	2	3	2	3	3	3	3	3	3	3	3	3	3	3	2	3	3	2	3	3	2	4	4	4	4	4	4
1	5	1	3	1	5	5	1	3	5	5	5	5	5	1	5	5	5	5	5	5	1	5	5	5	5	5	1	2	1	3	1	1	1	3	3	1	1	3	3	1	3	1	1	5	5	5	5	1	1
4	5	5	5	5	5	5	4	5	2	1	1	2	1	1	1	1	4	2	1	1	1	1	1	4	1	5	4	5	5	5	5	5	5	5	5	5	4	5	5	1	4	4	2	5	5	5	5	5	5
4	4	3	2	3	4	3	3	5	5	5	5	3	5	2	4	3	3	5	2	2	5	2	5	5	3	5	5	5	3	5	5	3	5	2	1	5	5	4	5	3	4	5	2	5	5	5	4	5	3
4	2	4	4	2	2	1	4	1	2	2	2	2	2	4	4	2	2	2	2	2	2	2	2	2	2	4	4	4	4	1	4	3	3	5	3	3	4	4	4	2	4	2	2	5	5	2	4	2	4
3	2	5	3	5	3	3	3	3	2	4	3	3	2	5	3	1	4	5	5	5	5	5	5	5	4	3	5	5	1	5	3	2	1	5	5	4	3	3	4	2	3	3	2	5	5	5	5	5	5
5	4	4	4	4	3	4	4	3	4	4	3	4	4	3	4	3	4	4	4	4	2	4	3	4	4	4	5	4	3	5	4	4	4	4	5	3	4	4	4	2	4	4	2	5	5	5	5	4	5
2	3	2	4	4	4	4	2	4	5	5	4	5	4	4	5	5	5	5	5	5	4	5	5	5	5	2	2	2	2	3	1	2	3	3	4	2	1	3	3	2	3	2	3	4	4	4	4	4	4
4	5	4	5	5	2	4	3	5	3	3	4	2	1	1	1	1	1	1	2	2	1	1	3	3	4	5	3	5	4	5	4	4	4	5	5	4	2	4	4	5	4	4	4	5	5	3	4	2	5
2	5	5	5	1	5	5	5	1	1	1	1	2	1	5	1	1	1	5	5	1	5	1	5	5	1	5	5	5	5	3	5	5	5	5	3	5	3	5	5	2	4	4	1	5	5	5	5	5	5
5	5	5	4	5	4	4	4	5	4	3	3	4	2	1	2	4	3	3	3	4	2	4	4	4	4	3	3	3	4	4	4	3	3	3	4	3	3	3	4	3	3	3	2	4	4	4	4	4	5
2	1	4	3	4	2	2	2	1	4	4	4	3	4	3	3	4	3	3	4	3	3	3	4	3	3	2	2	3	2	3	2	1	1	3	4	2	3	3	3	2	2	1	1	4	3	2	2	2	4
4	3	4	3	4	2	4	3	4	2	3	3	3	2	2	2	2	2	2	4	3	2	4	3	4	4	3	3	4	4	4	2	4	3	4	4	3	2	4	4	4	4	4	4	4	4	2	4	4	4
4	2	5	2	4	3	4	3	4	4	3	4	4	4	3	3	4	4	4	4	4	3	4	4	4	4	3	3	3	3	3	3	3	3	3	3	3	3	3	3	3	3	3	3	4	4	3	4	3	4
5	5	5	5	5	5	5	5	5	4	5	3	3	1	1	1	2	3	3	4	2	1	4	1	5	5	4	4	4	4	4	4	3	2	4	5	3	4	4	4	4	5	3	4	5	5	5	5	5	5
1	4	4	2	5	5	1	2	4	3	1	2	2	2	3	3	5	2	3	4	2	2	2	3	3	3	2	2	3	4	2	2	2	3	4	5	3	4	4	1	4	2	1	1	5	5	4	2	2	5
3	4	3	4	4	4	4	2	4	4	4	3	4	3	2	3	4	3	5	4	2	4	5	4	4	4	4	4	4	3	4	3	3	4	3	4	3	2	3	4	3	4	4	4	4	4	5	5	4	3
4	4	5	3	4	1	5	2	4	4	3	4	5	3	5	5	5	5	5	5	5	1	3	1	5	5	4	3	3	2	3	3	2	3	4	4	4	2	3	4	5	5	3	3	5	5	5	5	4	5
4	4	4	4	3	4	4	2	4	5	5	4	4	4	3	2	2	2	5	5	5	1	2	5	5	5	4	3	4	3	4	5	3	2	5	5	3	3	3	3	3	3	4	2	5	5	5	5	5	5
3	4	5	3	4	4	3	4	5	4	2	2	4	2	1	2	1	3	2	2	4	2	2	1	4	2	3	4	4	3	4	3	5	3	4	5	4	2	4	4	2	4	2	2	4	5	2	4	2	5
4	4	5	2	4	5	4	4	4	4	2	3	4	2	2	2	3	4	4	3	2	2	3	2	3	3	3	3	4	4	4	3	4	4	4	4	3	2	3	4	2	4	2	2	4	4	2	2	2	4
4	5	4	4	4	4	5	4	4	4	3	4	4	4	2	1	2	2	3	4	3	3	3	3	4	3	5	5	5	4	3	4	3	3	5	5	3	3	5	5	4	3	3	3	5	5	5	5	5	5
4	5	5	3	3	5	5	5	4	3	2	3	3	1	1	1	1	2	4	3	3	1	1	1	4	4	3	3	3	3	5	3	3	2	3	5	3	3	4	5	3	4	2	3	5	4	3	4	4	4
2	3	2	4	5	3	5	1	5	1	2	1	2	3	4	5	4	3	2	1	2	3	4	5	2	4	2	4	3	4	3	4	5	4	3	2	2	1	2	3	4	4	4	5	2	2	2	3	3	3
4	4	4	3	3	2	4	3	4	4	3	2	3	2	3	3	3	4	4	4	3	4	4	3	4	4	3	3	4	3	4	3	4	3	4	4	4	2	3	4	2	3	3	2	5	5	5	5	5	5
4	2	5	5	5	1	5	2	4	4	2	5	4	2	1	5	1	1	2	4	3	3	2	4	4	5	4	4	5	2	5	5	2	2	4	5	4	5	4	5	5	4	4	4	5	5	3	5	3	5
4	4	5	4	4	3	4	4	4	4	4	2	3	4	2	4	4	3	3	4	3	2	4	4	4	4	2	3	3	4	5	3	3	3	3	5	3	3	3	4	2	3	2	2	4	5	4	4	4	5
4	3	4	5	4	3	5	5	3	4	3	4	3	3	2	3	3	3	3	3	3	2	3	2	3	3	3	3	3	3	3	3	3	3	3	3	3	3	3	3	3	3	3	3	4	4	3	4	3	4
4	4	5	4	4	4	4	5	4	4	3	2	4	2	1	4	3	2	2	4	2	1	2	2	3	3	4	4	4	4	5	4	3	3	5	5	4	3	3	4	2	4	4	2	4	5	4	5	5	5
5	5	5	5	5	5	5	5	5	2	2	4	4	1	1	1	1	4	1	4	4	1	4	1	5	5	5	5	5	5	5	5	5	5	5	5	5	5	5	5	4	5	4	5	5	5	5	5	5	5
3	4	4	3	2	2	4	3	3	4	4	4	4	3	4	4	4	3	3	4	3	3	4	4	4	4	3	3	4	4	3	3	3	3	4	4	3	2	3	3	2	3	3	2	4	4	4	4	3	4
3	4	3	5	5	2	5	2	4	4	4	3	4	1	2	3	2	3	2	4	4	1	2	3	5	3	5	5	4	4	5	5	4	5	4	5	4	4	4	5	3	5	4	3	5	5	4	5	3	5
4	4	5	4	4	3	4	2	4	3	4	3	4	3	1	3	2	2	3	3	1	1	3	2	3	4	5	5	5	3	4	4	5	5	5	4	4	2	3	4	4	4	4	3	5	5	5	5	5	5
4	3	4	4	4	2	4	2	4	4	3	2	2	1	1	2	4	3	2	3	1	2	3	1	4	4	4	4	4	3	4	4	3	3	4	4	3	4	4	4	2	4	2	2	4	4	4	4	4	5
5	4	5	4	4	2	4	4	4	4	4	3	4	4	4	4	4	4	4	4	4	4	4	4	4	4	3	3	3	3	3	3	3	3	3	3	3	3	3	3	3	3	3	3	5	5	5	5	5	5
4	4	4	4	4	4	4	4	5	4	2	2	3	2	2	2	2	2	2	4	2	4	3	2	4	3	3	4	4	3	4	3	4	4	4	4	3	3	4	4	2	3	3	2	5	4	4	5	3	5
4	5	5	5	5	5	5	5	5	2	1	1	1	1	1	1	1	1	1	1	1	1	2	1	5	2	5	5	5	5	5	5	5	5	5	5	5	5	5	5	5	5	5	5	5	5	5	5	5	5
4	4	4	3	4	3	4	4	3	2	3	2	4	4	2	4	2	2	2	3	4	2	2	2	2	2	2	2	3	4	3	2	4	3	3	4	2	3	4	4	3	3	4	3	4	4	4	4	2	4
3	4	3	4	4	2	4	4	4	4	4	4	4	4	3	3	4	2	4	4	4	4	1	3	4	3	2	2	2	3	3	2	3	3	3	3	2	1	2	4	2	2	4	2	4	4	1	5	2	5
2	4	5	4	5	4	5	2	4	5	4	4	4	3	3	1	4	2	4	5	4	2	2	2	4	2	3	2	4	3	3	2	3	2	4	4	2	2	4	3	1	2	3	2	5	5	4	3	2	5
3	4	4	5	4	4	4	3	4	4	3	4	4	3	2	3	4	3	4	4	4	3	4	4	4	4	4	4	4	4	5	4	5	5	5	5	3	2	3	4	2	4	3	3	5	5	5	5	5	5
4	3	3	3	4	3	4	4	4	3	3	3	3	3	3	3	3	3	3	3	3	3	3	3	3	3	4	2	4	3	3	2	3	4	3	2	3	4	4	4	4	4	4	4	2	2	2	3	3	4
4	4	4	3	4	4	3	3	5	3	3	3	4	4	3	4	4	2	3	5	5	2	4	3	5	5	3	3	3	3	3	3	3	3	3	3	3	3	3	3	3	3	3	3	5	5	5	5	5	5
5	5	5	3	4	5	4	2	4	4	4	3	4	4	4	4	4	4	4	4	4	4	4	4	4	4	3	3	3	3	3	3	3	3	3	3	3	3	3	3	3	3	3	3	3	3	3	3	3	3
5	4	5	4	5	5	5	5	4	4	3	4	4	1	1	1	4	4	1	3	3	1	2	4	5	5	4	4	5	3	5	3	4	4	5	5	3	3	4	5	4	4	4	3	5	5	5	5	3	5
5	5	5	5	5	4	5	5	4	4	4	4	4	3	2	2	4	3	3	4	4	2	4	2	4	4	3	4	4	3	4	3	4	4	4	5	4	3	4	5	3	4	4	3	5	5	5	5	5	5
4	4	5	3	4	3	4	4	3	4	2	4	1	1	1	1	4	4	1	5	2	1	1	1	2	2	5	5	4	4	5	4	4	4	4	5	5	4	5	5	3	4	5	5	4	5	4	4	2	5
4	2	5	4	4	3	4	4	4	4	2	3	5	5	4	5	3	3	1	5	4	2	1	1	2	3	3	3	4	3	3	3	2	4	5	5	2	1	3	3	4	4	5	5	4	4	4	4	4	5
5	4	5	2	3	2	4	5	5	3	3	3	4	4	4	3	3	2	4	4	2	3	4	3	4	4	3	4	3	2	2	2	3	2	3	3	3	2	3	2	2	2	3	2	5	5	2	5	2	5
4	4	4	4	4	5	3	4	4	5	4	5	2	3	1	1	4	1	3	4	3	1	2	3	5	4	2	4	3	3	5	3	5	4	3	5	3	2	3	4	3	3	3	3	5	5	2	4	1	5
5	5	5	5	5	2	5	5	4	4	2	3	4	2	1	1	1	1	1	5	2	1	2	3	4	4	4	4	4	3	5	3	3	3	4	5	4	3	5	5	4	4	3	4	5	5	5	5	5	5
4	4	5	3	5	5	5	5	5	1	1	2	3	1	1	1	1	2	1	4	2	1	1	1	4	4	4	5	4	4	4	3	3	3	5	4	3	3	4	5	5	3	4	5	5	4	3	5	4	5
5	5	5	5	5	3	5	5	4	5	3	4	1	2	1	1	2	2	1	5	1	1	1	1	1	1	3	4	4	4	4	3	4	4	4	4	3	3	4	5	4	4	4	4	5	5	4	4	3	5
4	4	4	3	4	2	4	3	4	4	4	4	2	2	2	2	4	3	4	3	3	4	4	3	4	4	3	4	3	2	2	2	3	2	3	2	3	2	3	3	2	3	2	2	4	5	2	4	2	4
4	4	4	4	4	3	4	5	3	3	3	3	4	3	4	2	3	2	4	2	2	2	2	2	2	2	4	4	3	4	4	4	2	2	2	3	3	2	3	3	3	3	2	2	5	4	4	4	5	5
3	4	4	2	4	4	3	2	4	4	3	3	4	2	2	2	3	4	4	3	4	3	3	2	3	3	3	3	3	2	3	3	3	3	4	4	3	2	3	4	3	3	2	2	4	4	3	4	3	4
2	4	5	5	3	2	4	2	4	4	4	4	3	4	2	4	4	3	4	4	3	3	3	4	3	3	3	3	3	3	3	3	3	4	4	4	3	2	4	4	3	3	3	3	5	5	5	5	5	5
4	4	4	4	4	4	4	3	4	4	4	3	4	2	2	2	3	3	4	3	3	2	3	2	4	4	3	3	3	3	3	3	3	3	3	5	3	2	4	4	2	3	3	2	5	5	5	5	5	5
5	4	5	4	4	3	4	3	3	4	5	5	5	5	5	4	5	4	5	4	5	5	5	4	5	5	2	2	2	2	2	2	3	2	3	3	2	2	3	3	1	3	2	2	4	4	4	4	4	4
5	5	5	5	5	4	5	5	5	1	1	1	1	1	1	1	1	1	1	3	1	1	2	1	1	1	5	5	5	5	5	5	5	5	5	5	5	5	5	5	5	5	5	5	4	4	4	5	5	5
3	4	4	5	3	4	4	2	5	4	3	1	4	2	1	1	4	4	2	5	4	1	4	2	5	5	3	4	5	4	5	4	4	4	4	5	3	3	5	5	2	5	4	2	5	5	5	5	5	5
4	4	4	5	4	3	5	4	5	3	2	1	2	1	1	1	1	1	1	3	2	1	1	1	4	4	5	3	5	4	5	5	4	4	5	5	4	4	4	5	3	4	4	4	5	5	5	5	5	5
4	5	5	5	4	4	4	5	4	4	4	4	3	2	1	2	1	2	4	4	2	2	2	1	3	2	3	4	4	3	5	3	3	2	4	5	4	4	4	5	4	4	3	5	5	5	5	5	3	4
2	4	4	2	3	3	3	3	2	1	2	2	2	3	2	3	2	3	2	3	3	4	2	4	2	3	2	3	4	2	2	3	3	2	2	2	2	2	1	2	1	2	1	2	2	3	2	4	2	4
2	4	5	3	5	2	5	2	5	5	5	3	3	3	4	3	2	3	3	3	3	3	3	3	5	1	5	4	5	5	5	4	3	3	5	5	5	5	3	3	2	3	3	3	5	5	5	5	5	4
4	4	5	4	4	4	4	3	4	3	4	3	3	3	2	5	4	4	3	3	2	2	4	4	3	3	3	4	3	4	4	4	4	4	4	4	4	3	4	4	3	4	4	3	5	5	5	5	5	5
4	5	5	3	4	3	4	4	4	3	4	1	2	3	3	4	3	1	1	3	3	2	3	3	3	3	1	2	2	2	5	3	3	2	5	5	3	1	3	3	2	2	3	2	5	5	3	3	5	3
4	4	5	4	4	4	4	4	4	3	2	3	3	2	1	2	2	4	3	4	3	2	4	3	4	4	4	4	4	4	4	4	4	4	4	4	4	3	4	4	4	3	4	4	4	5	4	4	4	5
5	4	5	4	4	4	5	4	4	4	3	2	2	2	2	2	2	3	2	3	3	2	3	2	2	2	3	3	4	4	4	3	4	4	4	4	4	3	3	4	3	4	3	3	5	5	4	4	4	5
5	5	5	4	5	5	5	5	5	4	4	2	5	1	1	1	2	2	4	4	4	2	4	2	4	3	4	4	5	4	5	3	5	4	5	5	3	4	4	4	5	4	5	4	5	5	4	5	4	5
5	4	5	4	4	4	5	4	4	2	3	2	4	3	1	2	4	3	3	5	4	2	2	2	4	2	3	4	5	3	3	3	4	3	5	4	2	2	4	4	3	3	3	2	5	5	5	5	5	5
5	4	5	4	3	5	4	5	4	4	4	2	4	2	2	2	2	3	4	4	3	2	3	2	4	4	3	3	3	3	3	3	3	3	4	4	3	3	3	4	3	3	3	3	4	4	4	4	4	5
2	4	5	4	2	1	5	3	4	4	5	3	4	2	3	2	5	2	4	5	3	3	4	2	5	5	5	4	3	3	5	3	4	3	3	2	4	2	4	4	2	4	1	3	4	4	5	3	2	5
4	4	4	4	3	3	4	3	4	3	3	3	3	2	4	2	4	2	2	3	3	4	2	2	3	2	3	3	4	4	4	4	3	2	4	4	4	2	3	3	2	2	2	3	4	5	4	4	4	5
4	4	3	4	4	3	4	4	4	4	4	3	4	2	3	2	3	2	4	4	4	2	3	4	4	4	4	3	4	4	4	4	3	3	4	4	3	3	4	4	3	4	3	3	4	4	4	4	4	4
5	5	5	4	4	4	5	5	4	2	2	2	2	2	2	2	2	2	2	4	4	2	2	2	4	3	4	4	4	3	5	3	3	3	3	5	3	2	2	4	2	3	3	2	5	5	5	5	5	5
4	3	4	3	3	3	4	3	3	4	4	4	4	4	3	3	4	4	4	4	3	4	4	4	3	3	2	2	2	2	2	2	2	2	3	3	2	2	3	3	2	2	2	2	3	4	3	4	3	4
4	4	4	3	2	2	4	3	4	3	3	2	3	4	3	2	4	4	3	2	3	4	5	3	3	3	3	2	4	3	2	3	4	5	4	4	4	2	3	2	2	3	3	3	2	3	4	3	2	3
4	4	4	4	4	4	4	4	4	2	2	2	3	2	2	2	2	2	2	3	2	2	2	2	3	2	4	4	4	3	3	3	3	3	4	4	3	3	4	4	3	4	4	3	4	4	3	3	4	4
5	5	5	4	4	4	5	5	4	2	4	4	2	3	3	1	4	2	1	1	5	1	1	2	4	3	3	3	4	4	5	3	5	5	4	5	2	2	3	5	1	3	4	2	5	3	3	5	3	5
4	4	5	4	4	2	4	2	3	4	3	2	2	2	2	4	2	4	4	4	5	2	1	2	4	4	4	5	3	5	4	2	3	3	4	5	4	3	3	2	2	3	3	4	5	5	5	5	5	5
1	5	1	2	4	1	3	1	5	4	4	5	5	5	1	5	1	1	1	1	1	1	4	4	3	3	5	2	5	5	5	2	2	2	3	5	4	2	2	5	1	4	4	1	1	5	5	5	5	5
5	5	2	3	5	3	4	2	2	5	5	5	5	3	5	2	5	5	5	5	5	5	5	5	5	5	5	5	5	5	5	5	5	5	5	5	5	5	4	4	5	5	4	5	5	5	5	5	5	5
4	5	5	5	5	4	5	2	4	4	4	3	4	3	4	4	5	5	4	5	5	2	2	4	4	4	3	3	4	3	4	3	3	3	4	5	5	2	3	5	5	2	4	4	5	5	5	5	5	5
4	4	4	3	4	3	4	4	4	3	3	4	4	3	2	3	4	4	3	2	3	2	2	3	3	3	3	3	3	3	4	3	3	3	4	4	3	3	4	3	3	3	3	3	4	4	4	4	4	4
2	5	4	2	5	4	4	5	4	5	5	4	3	3	3	2	3	4	4	4	4	4	4	2	4	5	3	3	4	3	4	4	4	3	4	4	4	5	4	4	5	4	5	5	5	5	2	4	2	4
4	4	2	4	4	4	4	2	4	4	4	3	3	2	2	2	3	2	2	3	2	2	3	2	4	3	3	3	4	3	5	3	4	4	4	4	3	3	4	4	3	3	3	3	4	4	4	4	4	4
4	4	4	3	4	4	4	2	4	4	4	4	4	4	4	2	4	4	4	4	4	4	4	4	4	4	3	3	3	3	3	3	2	2	3	3	2	2	3	3	2	3	2	2	4	4	4	4	3	5
4	5	3	4	4	3	5	3	4	2	3	2	3	1	2	2	2	3	3	4	3	1	2	2	4	3	3	4	3	4	4	3	4	3	5	5	2	2	3	5	2	2	3	3	3	5	4	5	4	5
4	4	5	5	4	4	4	5	3	2	2	3	2	3	1	1	3	2	3	5	3	2	3	2	4	4	3	3	3	3	3	4	4	4	5	5	4	2	4	5	4	4	4	4	5	5	5	5	5	5
4	4	4	4	4	4	5	4	5	4	4	3	3	2	1	3	4	3	3	4	2	1	4	2	4	4	3	3	4	3	4	3	4	3	5	4	3	3	3	5	2	3	3	3	5	5	5	5	4	5
4	5	4	5	4	5	5	4	4	4	2	2	4	2	2	4	4	5	4	4	4	2	4	4	5	4	4	4	3	3	4	4	2	2	5	5	3	2	4	4	2	4	2	1	4	4	4	2	4	4
1	4	4	4	4	4	3	3	3	4	3	4	4	3	2	2	2	2	4	4	2	2	4	4	4	4	4	4	4	4	3	4	4	2	4	4	4	4	4	4	4	4	4	3	4	3	5	2	2	4
4	4	3	5	4	3	4	2	2	4	4	5	4	5	5	2	4	3	4	4	4	4	4	4	5	3	2	3	4	4	3	3	4	4	4	4	2	2	3	4	2	2	2	2	4	4	3	5	4	4
4	3	4	4	5	2	4	2	4	4	4	3	3	2	2	3	4	4	4	4	4	3	2	4	4	2	4	4	4	2	3	3	2	2	4	4	2	2	4	4	1	3	3	2	5	4	2	4	2	5
5	4	5	4	3	4	4	4	3	5	4	4	3	3	2	3	3	2	3	4	4	4	4	4	4	4	2	4	3	3	2	2	2	2	3	3	2	2	3	4	4	4	4	4	4	5	3	2	3	5
5	5	5	5	5	5	5	1	1	5	1	5	5	1	1	1	1	1	5	5	5	5	5	5	5	5	5	5	5	5	5	5	5	5	5	5	5	5	5	5	5	5	5	1	5	5	5	5	5	5
5	4	5	4	5	5	4	4	4	3	2	2	2	2	1	1	2	2	1	3	2	1	2	2	3	3	3	3	4	3	4	4	5	4	5	5	3	2	5	5	4	5	4	4	5	5	5	5	3	5
4	4	5	1	4	5	4	4	3	4	4	2	2	3	1	1	2	4	4	4	3	1	2	4	4	4	3	4	3	2	3	3	4	3	4	5	2	4	4	5	5	4	2	4	4	5	4	4	2	5
4	4	4	4	4	4	4	4	3	4	3	2	3	2	2	2	4	3	2	2	2	2	3	3	3	3	2	3	3	2	4	3	2	2	3	4	3	2	3	4	2	3	4	2	5	5	5	5	2	5
2	4	4	3	4	4	4	4	4	4	5	4	4	4	3	4	4	3	2	4	4	3	2	3	4	3	4	3	3	3	4	3	3	2	4	4	2	2	4	5	3	4	5	4	4	5	3	5	4	5
2	2	3	2	4	2	5	1	4	1	1	4	3	4	4	5	5	4	4	3	4	5	4	4	4	4	1	2	3	1	1	1	1	4	4	4	4	1	1	2	3	3	3	3	2	2	3	3	3	2
4	4	2	4	2	3	3	2	3	2	2	2	2	2	2	2	2	2	2	2	2	2	2	2	2	2	3	3	3	3	3	3	3	3	3	3	3	3	3	3	3	3	3	3	5	5	5	5	5	5
4	4	4	4	5	4	4	4	4	4	5	4	4	2	3	2	4	3	4	4	4	2	4	3	4	4	4	5	4	3	3	2	4	2	4	4	2	2	3	4	2	4	2	2	4	4	4	4	4	4
3	4	4	4	4	2	4	3	4	3	2	3	3	2	2	2	2	3	3	4	4	2	3	3	2	3	5	5	4	4	5	3	5	4	5	5	4	3	5	5	3	4	4	3	5	5	5	5	5	5
4	3	4	4	4	4	3	4	2	4	4	4	4	3	2	2	4	3	4	4	2	3	4	3	4	4	3	4	4	4	2	3	2	2	4	3	2	4	4	4	3	3	4	2	4	4	2	4	2	4
3	3	4	3	4	2	5	4	2	4	4	4	5	2	3	4	4	4	5	4	4	3	4	2	5	4	5	5	3	3	4	3	3	2	4	5	4	2	2	4	3	4	4	3	5	4	3	4	3	5
2	3	2	5	5	2	5	5	3	4	5	5	5	5	5	4	4	3	5	4	5	4	5	5	5	5	4	3	3	4	5	3	2	4	5	5	5	4	3	4	5	3	5	5	5	5	3	5	5	5
4	4	4	3	4	2	4	4	3	4	2	2	4	3	3	2	4	4	4	4	4	2	4	3	4	3	3	4	3	3	4	3	3	2	4	5	3	2	3	3	1	3	3	1	4	4	4	4	4	4
5	5	5	4	4	4	4	5	4	4	4	4	4	3	2	3	4	2	3	4	4	2	3	2	4	3	2	4	4	3	3	3	3	3	5	5	3	3	3	4	3	2	3	2	4	4	4	4	4	5
4	4	5	4	4	5	4	4	4	4	2	3	4	3	3	3	4	3	4	3	3	2	3	3	3	3	2	3	2	3	4	3	4	3	3	5	3	3	4	3	2	3	4	2	4	4	3	4	4	4
5	4	5	4	4	2	4	5	4	4	4	3	2	2	1	2	3	2	1	4	3	1	1	4	2	4	4	4	3	3	4	3	3	2	4	5	4	3	4	5	3	3	3	2	4	4	4	4	2	4
4	3	3	5	5	2	5	3	3	5	5	5	5	5	4	5	4	4	5	5	3	3	3	3	5	5	3	3	4	2	1	1	3	3	4	1	1	2	2	3	2	3	3	1	5	5	3	3	4	5
4	4	5	4	4	3	4	4	4	3	4	3	4	3	3	3	2	3	4	3	3	3	3	3	3	3	4	4	5	4	4	4	4	4	5	4	4	4	4	4	4	4	4	4	5	5	4	4	3	5
4	4	5	4	4	5	4	5	4	3	3	3	4	2	3	3	4	3	3	3	4	2	3	2	3	3	4	4	3	3	4	3	3	2	4	4	3	2	4	4	3	3	3	2	5	5	5	4	5	4
4	4	5	4	4	5	4	4	3	4	2	2	4	3	1	3	4	3	4	4	3	2	4	4	5	4	4	4	4	3	3	3	3	2	4	5	4	2	3	4	3	3	3	2	5	5	5	5	5	5
3	4	5	3	4	4	4	3	4	5	2	3	3	3	4	3	4	3	4	4	4	3	3	3	3	4	3	4	3	4	2	2	2	2	3	4	2	2	3	4	3	4	4	2	2	4	2	5	1	4
4	5	4	4	4	4	5	4	4	4	3	4	4	4	2	1	2	2	3	4	3	3	3	3	4	3	5	5	5	4	3	4	3	3	5	5	3	3	5	5	4	3	3	3	5	5	5	5	5	5
5	4	5	4	5	1	3	2	3	5	5	3	4	3	3	1	1	1	1	1	1	1	1	1	1	1	3	3	3	3	3	3	3	3	3	3	3	3	3	3	1	1	1	1	5	5	5	5	4	5
3	4	4	3	4	4	4	3	4	4	4	4	4	3	2	2	4	2	3	4	4	2	3	2	4	4	3	3	3	3	3	3	3	3	3	3	3	3	3	3	3	3	3	3	5	4	4	4	4	4
4	4	4	4	4	3	5	4	3	4	4	3	3	3	2	2	4	2	2	2	2	2	1	1	1	1	5	5	4	5	4	5	4	4	4	4	4	5	5	5	5	5	5	5	5	5	5	5	5	5
4	4	4	4	4	4	4	4	4	4	4	4	3	2	2	2	4	3	4	4	4	3	4	3	4	3	3	3	3	3	4	3	3	3	3	4	3	3	3	4	4	4	4	4	4	4	4	4	4	4
4	4	5	4	4	4	4	4	4	5	5	5	5	4	2	3	4	2	4	4	4	3	3	3	4	3	2	3	2	3	3	2	2	2	2	2	2	1	2	3	1	2	3	2	4	4	4	4	2	5
4	5	5	4	5	5	5	4	4	4	4	4	2	4	2	2	4	2	2	4	4	1	4	4	4	4	2	3	3	5	2	5	5	5	5	2	2	2	4	5	5	2	5	5	5	4	4	5	5	5
4	5	4	5	5	5	5	5	5	4	2	2	4	1	1	2	2	2	2	4	2	1	2	3	4	4	5	5	5	5	5	4	5	5	4	5	4	3	4	5	3	4	5	3	5	5	4	5	5	5
4	3	4	4	4	2	3	2	4	4	4	3	4	4	1	2	2	4	4	4	4	3	4	4	4	4	4	4	4	3	4	4	2	2	5	5	4	4	3	4	3	4	3	2	5	5	3	5	4	5
3	4	4	2	4	4	4	4	2	4	2	4	4	4	2	3	4	2	4	4	3	2	4	2	3	3	3	3	4	3	3	3	2	2	3	4	3	3	4	4	2	3	3	3	4	3	2	3	2	4
5	5	5	4	3	2	3	2	3	4	4	4	4	2	2	4	4	4	4	4	4	2	2	4	4	3	3	4	4	2	3	2	3	2	4	4	3	2	5	5	3	4	4	4	5	5	4	5	5	5
4	4	4	3	4	4	4	4	4	2	3	2	4	2	1	2	1	2	3	4	2	2	2	3	3	4	5	5	4	3	4	4	5	4	5	4	3	4	4	5	5	4	4	5	5	4	4	3	5	5
4	4	4	4	4	5	4	3	4	2	1	2	1	2	1	1	1	1	2	4	2	1	1	1	2	3	3	4	4	3	5	4	4	3	3	5	4	3	4	4	3	4	3	3	5	5	4	4	3	5
3	4	5	4	4	2	5	5	4	4	4	4	4	4	4	4	4	4	4	3	4	3	3	3	2	4	3	3	3	3	3	3	2	2	4	4	3	2	3	5	2	3	1	2	4	4	3	4	4	5
4	5	3	4	5	5	5	4	4	4	4	4	5	1	1	1	5	3	4	3	4	4	3	3	5	5	2	3	4	4	5	3	4	4	4	5	3	3	3	5	2	4	2	1	5	5	1	5	2	5
5	5	5	4	5	3	5	5	4	5	4	3	4	3	2	3	2	2	3	4	3	2	3	3	3	4	2	4	3	2	4	3	4	3	4	5	2	2	3	3	2	3	2	2	5	4	5	4	2	5
5	5	5	5	5	5	5	5	5	5	1	1	1	1	1	1	1	1	1	1	1	1	1	1	2	3	5	5	5	5	5	5	5	5	5	5	5	5	5	5	1	5	5	1	5	5	5	5	5	5
3	3	4	4	4	3	3	4	4	1	1	1	2	1	1	1	1	2	1	4	3	1	1	2	4	2	3	4	4	4	3	3	3	4	5	4	3	2	3	3	2	4	4	2	4	4	4	5	5	5
5	4	5	3	4	1	4	2	3	1	2	1	4	1	3	1	3	2	4	5	2	2	2	2	5	5	4	3	4	4	3	4	4	3	5	4	3	4	4	4	5	4	4	4	5	5	5	5	4	5
4	4	3	4	4	2	4	3	4	4	4	3	4	3	3	3	4	3	4	4	4	3	3	3	3	4	2	3	3	3	3	2	2	3	3	2	3	3	3	2	3	3	2	2	4	4	3	3	4	4
3	4	4	4	4	3	4	3	4	4	3	4	4	2	3	2	4	4	4	4	3	3	3	4	4	4	3	4	4	3	4	3	3	3	4	3	2	2	4	4	3	3	3	2	4	3	2	4	3	5
4	5	5	5	5	2	5	2	4	2	4	4	1	2	2	2	2	2	4	2	3	4	1	4	2	2	4	4	4	4	4	3	4	4	4	4	3	3	3	4	4	4	4	4	4	4	4	4	3	5
4	4	5	5	5	4	5	4	5	4	2	1	4	1	1	1	3	4	2	4	3	2	2	3	4	5	3	4	5	4	5	4	4	5	4	5	3	2	4	5	2	3	4	3	5	5	4	3	2	4
3	4	3	3	4	3	3	2	4	4	3	2	3	3	2	2	3	3	3	4	3	3	3	2	3	2	3	3	3	3	3	3	3	3	4	4	3	3	4	4	3	3	3	3	4	4	4	4	3	5
3	3	3	3	4	2	4	3	4	3	3	2	3	2	3	2	2	3	3	2	3	3	2	2	3	3	3	3	3	2	3	3	2	2	3	3	3	2	3	3	2	3	3	2	4	4	3	4	3	4
4	4	5	3	3	4	3	2	4	4	2	2	2	1	1	1	1	1	3	4	2	2	2	2	3	3	5	4	4	2	3	3	3	3	5	3	3	2	4	5	1	4	5	2	4	5	5	5	5	5
5	4	5	2	5	4	5	5	4	4	4	5	5	5	2	4	4	4	4	5	5	1	4	4	5	4	2	4	4	2	4	1	4	2	4	4	1	2	4	4	2	3	2	1	4	5	5	5	5	5
2	5	4	3	5	5	2	2	5	4	4	2	4	2	2	2	4	5	5	5	5	2	4	4	4	5	2	3	4	2	4	2	3	3	4	3	2	2	4	4	2	3	4	2	5	5	2	5	2	5
3	4	4	4	5	2	5	5	3	4	4	4	4	3	2	3	4	3	4	5	5	3	5	5	4	5	4	3	3	3	4	2	3	2	4	3	2	2	3	4	2	3	2	3	4	5	5	5	5	5
2	4	5	4	4	5	3	1	4	3	1	1	1	1	1	1	1	1	1	1	1	1	2	1	2	1	5	5	5	4	4	5	5	5	5	5	5	4	5	5	5	4	4	4	5	5	5	5	5	5
5	5	5	5	5	1	4	4	3	1	1	1	1	1	1	1	1	1	1	1	1	1	1	1	1	1	4	3	4	4	4	4	4	5	4	5	5	5	5	4	5	4	5	4	5	5	2	5	5	5
3	4	5	5	5	4	4	4	4	4	3	3	4	2	2	3	3	3	4	4	4	3	3	3	4	4	3	3	3	2	4	3	3	2	4	3	4	2	3	3	3	2	3	4	3	3	3	3	2	4
3	4	4	4	4	3	4	5	3	4	2	4	3	3	3	3	3	3	3	4	3	3	4	4	4	4	4	3	3	2	3	3	3	3	3	4	3	3	3	3	3	3	3	3	4	3	4	4	4	4
4	4	2	3	2	2	4	2	3	2	2	2	3	1	1	1	2	4	2	3	3	1	2	1	3	2	4	4	4	4	4	4	5	5	5	4	4	4	5	4	4	4	4	4	4	5	4	4	4	5
3	4	3	4	5	5	2	3	4	4	4	4	2	3	2	2	2	2	2	3	3	2	2	2	4	4	4	4	5	4	4	3	3	3	4	5	4	4	3	4	2	4	4	3	5	4	4	4	3	5
5	5	5	4	5	4	5	1	1	1	4	1	4	1	4	4	1	1	2	4	3	4	4	3	3	4	5	3	4	4	3	4	3	3	5	4	4	4	5	5	3	5	5	3	5	4	5	4	5	3
2	5	5	4	4	3	4	2	3	3	3	2	2	1	4	4	4	4	2	4	4	2	4	2	4	4	4	4	3	3	3	3	4	3	5	4	4	3	4	4	2	4	4	3	4	5	5	5	5	4
2	4	2	5	4	1	4	2	4	4	2	2	4	3	2	2	4	2	4	4	2	2	2	4	4	4	4	2	3	4	2	4	2	2	4	4	4	4	4	5	4	3	3	4	4	4	4	4	4	4
2	4	3	4	4	2	3	2	4	2	3	3	4	3	4	3	3	3	4	4	4	3	4	3	4	4	3	3	3	2	3	3	3	3	3	3	3	3	3	3	3	3	3	3	4	5	3	4	4	3
3	4	3	4	2	5	4	2	4	4	3	2	3	3	2	3	2	2	4	4	3	2	2	2	4	3	4	3	4	3	4	2	4	4	4	4	4	3	4	4	1	3	4	2	5	5	4	5	3	4
4	4	5	4	4	2	4	4	3	4	4	4	4	4	4	3	4	2	4	4	4	2	3	3	3	3	3	2	2	3	3	2	2	2	2	3	2	4	2	3	3	3	3	3	5	5	5	5	5	5
3	4	5	4	5	3	5	4	4	2	2	2	2	1	1	1	1	1	1	4	2	1	3	2	5	4	5	5	5	5	5	5	5	5	5	5	4	4	5	5	3	4	3	3	5	5	4	5	3	5
3	4	4	5	4	4	5	3	4	3	2	2	4	3	2	2	2	2	4	3	2	3	4	1	5	5	3	4	4	3	5	5	4	3	3	3	2	4	3	5	3	3	4	3	5	5	5	5	5	5
3	3	4	4	2	2	4	2	2	4	3	4	4	3	3	3	3	2	3	4	2	4	3	4	4	4	4	4	5	3	5	3	5	5	5	5	3	3	4	5	2	4	4	2	5	5	5	5	5	5
5	5	5	5	4	2	4	5	4	4	2	2	4	2	2	2	4	2	2	4	4	2	2	2	2	4	3	4	4	4	4	4	4	2	4	4	2	1	2	4	4	4	4	4	4	5	5	5	4	5
2	4	4	4	5	5	4	2	5	4	4	3	4	5	2	1	4	1	4	4	4	2	4	5	4	4	3	2	4	3	5	3	2	2	4	5	3	1	4	4	2	3	4	1	5	3	1	4	1	4
4	4	4	2	4	2	4	2	4	4	4	4	4	5	4	4	5	4	5	5	4	4	4	5	5	5	3	3	3	3	2	2	3	3	4	3	2	3	3	3	2	3	3	2	5	5	4	5	5	5
4	4	2	4	3	3	4	4	3	3	3	3	2	3	2	3	3	3	3	3	3	2	2	2	2	2	3	3	3	3	3	3	3	4	3	4	3	3	3	3	4	3	4	3	4	4	4	4	4	4
3	5	1	3	5	2	5	4	5	5	3	2	5	2	1	1	5	4	1	5	1	1	3	1	4	4	4	4	4	3	5	4	4	3	4	5	5	3	4	5	3	4	5	1	4	5	3	5	2	3
4	5	5	5	3	3	4	3	5	2	2	1	2	2	1	1	1	2	1	3	3	1	3	4	3	2	4	4	4	4	5	3	5	5	5	5	3	2	5	5	2	5	3	2	5	5	2	5	4	5
4	4	2	3	3	2	4	4	4	4	4	5	5	5	5	5	5	4	4	3	3	4	3	2	4	3	3	2	3	3	4	2	3	2	4	5	3	3	4	5	4	3	3	3	5	5	5	5	5	5
4	4	4	5	4	5	4	4	3	3	3	3	3	2	2	2	3	2	2	3	3	1	3	3	2	4	3	3	3	3	5	3	3	3	4	5	3	3	4	4	2	4	3	3	5	5	5	5	4	5
2	3	2	3	3	2	4	2	3	4	4	2	3	2	1	2	3	4	4	4	4	2	4	4	4	4	5	5	5	4	5	5	4	3	5	5	5	5	5	5	2	5	2	2	5	5	1	1	3	5
3	4	4	3	4	2	5	2	4	4	4	4	4	3	3	1	2	2	5	4	3	5	5	4	5	4	2	3	2	2	3	2	3	2	4	3	3	1	2	2	1	2	2	1	5	4	3	4	2	4
5	5	5	5	5	4	5	4	3	4	4	5	5	4	2	4	4	4	4	4	4	2	4	2	4	2	3	4	3	2	5	4	5	4	3	5	3	1	4	4	4	3	2	2	5	5	4	5	5	5
4	4	4	4	4	2	4	4	4	4	3	4	4	2	2	3	4	3	4	4	2	2	2	2	4	3	4	4	4	3	3	4	4	4	4	4	4	3	4	4	3	4	3	4	4	4	4	4	2	4
4	4	4	4	5	4	4	2	4	2	2	2	3	1	1	2	2	2	2	3	1	1	2	2	3	3	4	4	4	3	5	3	3	4	5	5	4	4	4	5	4	3	4	4	5	5	4	5	2	5
4	4	4	3	4	3	4	2	4	4	3	3	3	4	1	2	3	4	2	3	3	1	2	4	4	3	3	4	4	3	5	3	2	2	4	5	2	3	4	3	2	3	3	2	5	5	2	5	1	5
4	5	4	3	3	3	5	3	5	4	4	3	4	3	1	2	3	3	2	5	4	2	2	3	4	4	3	4	4	4	4	3	3	3	5	4	4	2	4	4	2	4	3	1	5	5	5	5	4	5
4	4	4	1	2	3	5	3	2	2	2	2	2	2	2	2	2	3	4	4	2	1	2	2	4	3	4	5	4	3	5	4	5	4	5	5	4	3	5	5	4	3	5	3	5	5	5	5	5	5
3	1	3	3	4	3	3	3	3	3	3	2	3	2	2	2	3	3	2	2	2	2	3	4	4	4	3	3	3	3	3	2	2	2	3	3	3	3	3	2	2	3	4	4	3	3	3	2	3	3
4	3	4	4	4	3	4	3	4	4	3	4	4	2	2	2	2	3	2	4	3	2	2	3	2	3	4	4	4	4	4	4	3	3	4	3	4	3	4	3	2	4	4	3	4	4	5	5	4	5
4	3	4	2	4	2	3	4	3	5	5	4	4	4	3	2	4	2	4	4	4	3	4	4	4	2	3	3	3	3	4	3	2	2	5	4	2	2	4	4	2	2	3	3	4	4	3	4	3	4
5	2	4	4	4	2	4	2	4	3	3	2	4	2	4	2	4	3	3	3	2	2	4	4	2	2	3	3	3	3	2	3	2	3	3	2	2	3	3	4	2	3	3	2	4	3	4	4	4	4
3	4	4	4	4	4	4	3	4	4	3	3	3	3	2	2	3	2	3	4	3	2	3	2	3	3	3	3	3	3	3	3	3	3	3	3	3	3	3	3	3	3	3	3	4	4	4	4	4	4
4	4	4	4	4	2	4	3	4	4	3	3	4	3	3	4	4	4	4	4	4	3	4	3	4	4	3	4	4	4	3	3	3	3	3	4	2	3	4	4	2	3	2	2	4	4	4	4	4	4
4	4	2	4	3	2	3	2	3	4	3	3	3	3	2	3	3	2	3	4	4	2	2	3	4	3	2	3	3	3	3	3	3	3	3	3	3	2	4	3	2	2	2	1	4	4	2	4	4	4
4	4	5	3	4	3	4	2	4	4	4	5	4	3	3	2	4	1	4	4	3	2	3	2	3	3	4	4	4	3	5	3	3	2	4	5	4	3	3	5	4	3	4	5	5	5	4	4	2	5
4	4	4	3	4	2	4	4	2	4	4	4	3	2	3	4	2	2	4	4	2	4	4	3	2	2	4	4	4	3	3	2	2	2	3	3	3	3	4	4	4	3	4	4	5	4	5	5	5	5
3	3	3	3	4	3	2	2	3	4	4	3	4	2	3	2	2	3	3	4	4	2	3	2	3	4	4	4	4	4	3	4	3	4	4	4	4	3	4	5	2	4	4	2	4	4	4	5	3	5
3	4	5	5	4	4	5	3	5	5	4	3	3	2	1	1	5	2	3	4	4	4	4	3	5	5	3	4	3	3	5	3	3	3	4	5	3	3	4	4	3	3	3	3	5	4	5	5	4	5
3	3	4	4	4	2	4	3	4	5	5	5	2	4	4	4	5	2	5	5	5	4	5	4	5	4	4	5	5	2	4	3	4	4	5	4	2	2	4	5	1	4	3	1	5	5	4	5	3	5
1	4	5	5	2	5	3	5	2	4	4	3	5	3	4	3	4	4	5	5	3	5	5	3	4	3	4	5	3	2	5	3	3	2	5	5	3	4	3	3	1	3	2	1	5	1	2	5	2	5
4	4	5	3	3	2	4	2	3	5	4	3	4	2	5	3	3	2	3	4	3	2	4	4	4	2	2	4	4	3	4	3	3	2	5	5	4	2	3	4	3	3	2	2	4	5	5	5	5	5
3	4	2	2	2	2	3	2	3	4	3	3	2	3	3	4	4	4	4	4	4	3	4	3	4	3	4	4	3	3	3	3	4	3	4	3	3	3	3	4	2	3	2	2	4	3	3	4	3	3
3	4	5	3	4	4	2	4	4	5	5	3	4	2	3	2	4	2	4	5	5	5	4	3	4	4	3	4	5	4	5	3	4	2	5	4	4	4	5	5	4	4	2	4	4	4	5	5	2	5
4	4	4	5	4	2	4	1	4	2	2	2	3	2	2	2	2	3	2	2	2	2	2	2	2	2	4	4	4	3	4	4	4	4	4	4	3	5	3	4	2	4	3	2	3	5	5	5	5	5
4	3	4	3	3	4	4	4	4	4	4	3	4	3	3	3	4	4	4	4	3	2	3	3	4	4	4	4	4	3	4	2	3	3	4	4	2	2	4	4	2	2	3	2	4	4	4	4	3	4
2	4	5	3	2	3	4	4	2	4	2	2	4	2	3	2	3	4	4	4	3	2	4	4	4	3	5	4	4	4	3	4	4	4	4	4	4	2	4	5	3	5	4	4	5	5	2	5	2	5
2	4	4	4	4	2	4	2	4	4	4	4	4	4	2	2	4	4	4	4	4	2	4	2	4	4	4	4	2	2	4	3	4	3	4	4	3	2	3	5	4	4	3	4	5	5	5	5	5	5
4	4	5	4	3	2	4	3	4	4	5	2	2	2	2	2	4	4	4	5	4	2	2	3	4	4	3	4	3	4	4	4	2	2	4	4	3	3	4	4	2	4	3	2	4	4	5	5	4	5
3	4	4	4	4	3	4	3	4	4	4	4	4	4	3	2	2	2	3	2	3	2	2	3	3	4	3	3	3	3	4	3	3	3	4	4	4	2	4	4	3	3	3	3	5	5	4	5	3	5
5	4	5	4	3	2	4	4	4	3	2	4	4	2	2	2	2	1	1	4	2	1	1	1	2	4	4	4	4	4	5	4	4	4	5	5	3	3	4	4	4	4	4	4	5	5	5	5	5	5
5	4	4	5	2	3	5	5	4	4	3	4	1	1	1	3	1	1	1	3	1	1	1	4	1	1	3	4	5	4	4	3	5	4	4	5	3	3	4	4	4	5	3	4	5	5	2	5	2	5
5	5	5	5	5	4	5	5	5	2	2	2	1	2	1	1	1	2	2	5	4	1	1	2	5	4	4	4	5	3	4	5	4	4	5	5	3	5	5	5	2	3	5	2	5	5	3	4	2	5
5	5	5	5	5	5	5	5	5	1	1	1	1	1	1	1	1	1	1	1	1	1	1	1	1	1	4	4	4	4	4	4	4	4	4	4	4	4	4	4	4	4	4	4	5	5	5	5	5	5
2	3	4	4	4	4	4	2	4	2	3	2	4	1	3	2	4	4	4	4	3	2	3	2	4	4	5	5	5	4	5	4	3	3	5	5	4	3	3	5	3	5	3	3	4	4	5	4	4	4
4	3	4	4	4	5	3	3	2	4	3	2	2	2	3	2	3	2	2	2	1	2	3	2	2	2	4	3	4	3	3	3	4	3	4	4	3	3	4	4	4	4	4	4	4	3	4	4	4	4
2	4	4	4	4	3	4	3	4	4	2	2	4	2	2	2	4	4	4	4	4	2	2	4	4	3	4	3	3	4	3	3	3	2	4	4	2	3	3	5	2	5	4	2	5	5	1	4	4	5
4	2	3	2	2	3	4	3	2	3	3	3	2	3	2	3	2	3	2	3	3	3	2	2	2	2	3	3	3	4	3	3	3	3	2	3	3	2	2	3	3	2	2	3	3	3	4	3	3	3
4	4	5	4	4	2	3	2	2	5	4	4	4	5	2	3	3	5	4	4	4	5	3	2	2	1	2	3	2	3	4	3	2	2	4	4	3	2	4	4	2	3	4	3	4	4	4	3	3	4
5	4	5	4	4	2	4	4	2	4	4	4	4	4	3	3	4	3	2	3	4	4	4	4	2	3	2	3	3	4	4	3	4	2	5	4	3	2	4	4	3	3	3	3	5	4	2	2	3	5
5	4	5	5	5	3	5	5	3	4	4	5	3	5	2	1	4	4	3	4	3	1	1	4	4	4	3	3	2	4	4	3	5	2	4	5	3	3	4	4	2	2	2	2	5	5	5	5	5	5
3	3	4	3	4	4	4	3	4	3	4	3	4	2	2	2	3	3	3	4	2	2	4	3	4	5	4	3	3	3	4	4	3	3	4	4	3	2	3	4	4	4	4	4	4	4	3	4	3	5
4	3	4	2	4	2	3	4	2	4	4	4	4	3	4	2	3	3	3	4	3	2	3	2	4	3	3	4	2	2	2	2	3	2	4	4	2	2	3	3	3	2	2	3	4	4	4	4	3	4
4	2	3	2	5	1	1	2	2	4	4	4	4	4	4	4	4	3	4	4	4	4	4	4	4	4	2	3	3	3	3	3	3	2	2	3	2	2	3	3	2	2	3	2	3	2	2	4	2	5
4	5	3	5	5	3	2	3	3	4	4	4	4	4	3	3	5	2	2	3	4	2	1	1	5	2	2	3	2	2	3	2	4	4	4	5	3	2	4	3	1	2	2	1	4	5	4	5	4	5
4	4	5	4	4	3	3	4	4	4	3	4	4	2	3	3	3	3	3	3	2	2	2	2	4	4	4	3	4	4	4	4	4	4	4	4	4	4	4	4	3	4	4	4	4	3	4	4	3	5
3	3	5	3	5	1	3	2	5	4	4	4	4	3	5	5	5	4	4	3	4	3	4	5	4	3	2	3	3	2	2	2	3	4	3	4	2	2	3	3	2	2	1	1	4	4	2	4	1	5
3	4	4	4	4	4	5	5	5	1	1	1	1	1	1	1	1	1	1	1	1	1	1	1	1	1	5	5	5	5	5	5	5	5	5	5	5	5	5	5	5	5	5	5	5	5	5	5	5	5
2	4	2	4	1	2	5	2	5	4	3	4	5	3	4	5	5	3	5	5	4	2	4	3	5	5	4	4	4	4	4	4	4	4	4	4	2	1	4	4	4	4	4	4	4	4	2	4	2	4
4	5	5	5	3	3	3	3	3	1	1	1	1	3	1	1	1	1	1	1	1	1	1	1	1	1	2	3	2	3	2	3	4	3	5	4	1	1	2	3	4	2	3	3	5	5	5	5	5	5
2	5	3	5	5	2	5	4	4	4	4	4	5	4	5	4	5	3	5	5	4	4	4	3	5	4	4	3	4	3	2	3	3	2	3	4	2	2	3	3	1	3	1	1	4	3	4	3	4	5
4	4	2	4	2	2	2	2	3	3	3	3	3	2	4	3	2	4	3	4	3	3	2	2	3	4	3	3	3	3	3	3	3	2	2	3	3	2	2	3	3	2	2	3	4	3	4	4	3	3
4	4	4	3	4	2	3	2	3	4	4	4	4	4	4	4	4	4	4	4	4	2	3	3	3	4	4	4	4	3	2	3	3	3	4	3	2	2	3	3	2	3	3	2	3	4	4	4	4	4
3	3	3	4	3	3	4	3	4	4	5	3	4	2	2	3	4	3	4	3	4	2	4	3	4	4	4	3	4	3	3	4	3	3	3	4	3	3	4	4	3	3	3	3	5	5	4	4	4	4
2	4	4	4	4	4	4	2	2	4	4	4	2	3	4	2	4	3	4	2	2	3	4	2	4	3	3	3	4	4	4	3	5	4	3	4	4	2	3	4	4	4	4	3	5	5	5	5	5	5
4	4	4	4	4	2	4	3	2	4	3	2	4	3	4	4	3	4	2	4	2	2	2	2	3	3	3	3	3	2	3	3	2	2	4	3	3	2	4	4	2	3	2	1	5	5	5	5	5	5
5	3	4	3	4	3	5	5	3	4	2	4	3	3	3	2	4	4	2	4	4	2	2	2	3	3	3	2	3	2	4	3	4	4	4	5	3	3	5	5	3	3	4	3	5	5	5	5	5	5
3	4	5	4	5	5	5	2	4	4	4	5	5	4	5	4	5	3	5	5	5	4	3	4	5	4	2	3	3	2	4	1	2	1	4	5	3	1	4	5	1	3	3	1	4	4	4	5	3	5
5	5	5	5	5	4	5	4	1	4	4	4	4	3	2	4	4	2	2	3	4	1	1	2	4	2	3	3	3	2	4	3	3	4	4	4	2	3	4	4	2	3	3	2	5	4	3	4	2	5
2	3	2	2	4	2	1	2	2	5	5	4	3	5	5	5	5	5	5	4	4	3	3	3	5	5	2	3	3	2	4	3	2	2	4	4	2	2	3	2	2	4	4	3	4	5	5	3	5	5
3	2	3	4	2	3	3	2	2	5	5	5	5	5	5	5	5	5	5	5	5	3	3	2	3	2	3	2	2	2	3	3	3	3	4	3	2	2	2	2	5	3	4	5	4	4	5	5	4	5
3	2	3	2	3	3	3	3	2	3	3	2	3	2	3	2	3	2	3	2	3	2	3	2	3	2	3	3	2	3	2	2	2	2	2	2	2	3	3	3	3	3	3	3	2	2	3	2	3	1
3	5	2	2	4	2	3	2	3	4	4	4	4	4	3	4	4	5	5	4	5	5	5	5	4	4	3	3	4	3	5	4	2	2	4	5	4	3	3	4	2	3	2	2	4	5	3	4	5	5
3	4	5	3	4	1	4	1	1	4	3	2	3	3	4	2	2	3	2	4	3	2	4	3	4	2	4	4	4	4	4	4	3	3	5	5	3	3	2	4	2	2	2	3	5	4	4	4	2	4
2	5	5	2	5	1	5	1	2	5	5	5	5	2	2	1	5	2	3	4	5	1	3	3	5	5	2	2	1	3	5	2	4	2	5	5	2	1	3	4	3	4	2	2	3	4	4	5	5	5
2	4	5	5	2	2	5	1	5	4	4	3	5	1	2	3	4	3	5	5	5	3	3	5	5	5	4	4	4	3	5	5	4	4	5	5	4	3	4	5	2	4	5	1	5	5	5	5	5	5
4	4	4	4	4	2	4	3	2	4	4	4	4	4	4	3	4	4	4	4	4	4	4	4	4	4	2	2	2	2	2	2	2	2	2	2	2	2	2	2	2	2	2	2	4	4	4	4	4	4
5	3	5	2	3	3	4	2	4	2	2	4	4	4	4	3	4	4	4	4	4	2	2	2	4	4	3	4	4	4	3	4	4	4	3	4	2	2	4	4	2	4	3	1	4	4	2	4	2	4
5	3	5	3	4	3	4	4	3	3	3	2	3	2	2	1	1	1	2	4	3	1	1	1	2	3	3	4	3	3	4	3	3	4	4	4	4	3	4	4	3	3	3	2	2	4	3	4	4	4
4	4	5	4	3	4	4	3	4	4	3	3	4	2	1	1	2	2	3	4	4	1	3	3	4	4	3	4	3	3	4	4	4	4	4	4	3	2	4	4	3	3	3	3	5	4	3	4	4	5
4	4	4	4	5	3	4	3	4	4	5	4	4	4	2	3	5	4	5	3	4	3	3	4	3	1	3	4	2	2	4	2	3	2	3	4	2	2	4	4	3	4	3	4	5	5	5	5	5	5
4	4	5	4	4	4	4	2	4	3	3	3	3	3	3	3	3	3	3	3	3	3	3	3	3	3	3	3	3	3	3	3	3	3	3	3	3	3	3	3	3	3	3	3	3	4	2	3	4	2
4	4	5	4	5	4	5	4	4	5	5	3	5	3	5	2	5	5	5	3	5	5	5	5	5	5	4	3	3	2	4	2	3	3	5	5	2	2	3	5	2	2	2	3	5	4	4	4	4	4
4	4	5	4	5	4	5	4	4	4	3	4	2	3	2	1	2	2	3	4	2	2	1	4	3	3	4	4	4	3	4	5	3	4	3	4	5	2	3	2	4	3	4	5	4	4	4	5	3	5
4	4	5	4	4	5	5	4	4	2	2	2	4	2	2	2	2	2	4	4	4	2	4	2	2	2	5	5	4	4	3	5	4	3	5	5	4	4	4	5	3	4	3	2	4	4	3	4	4	4
3	4	5	5	5	5	5	4	4	4	3	2	2	2	2	2	2	2	2	4	2	2	3	2	3	4	3	4	4	4	3	3	3	3	4	4	2	2	3	4	4	4	4	4	1	1	1	1	1	1
5	4	5	4	4	4	5	5	4	2	2	3	2	2	2	3	2	1	2	4	2	1	2	2	4	4	3	3	4	3	4	4	2	2	4	4	2	3	4	4	2	4	3	3	4	4	2	2	3	5
2	2	2	1	3	2	2	2	1	5	5	5	5	5	3	3	5	2	4	5	4	3	5	3	3	2	3	3	3	3	4	3	3	3	2	4	2	3	3	4	2	2	4	4	4	4	4	4	4	4
3	4	5	3	2	1	4	2	3	4	4	3	4	2	3	5	5	2	4	4	3	4	4	4	5	3	3	3	3	3	4	2	3	2	3	4	3	2	4	4	3	3	3	2	5	5	5	5	5	5
2	4	4	4	4	2	4	2	4	4	4	4	2	2	2	4	2	4	4	2	2	4	4	4	4	3	4	3	4	4	4	4	3	3	4	4	2	2	4	4	3	4	3	3	4	4	3	4	4	4
4	3	5	2	4	3	3	4	3	2	2	3	2	2	2	2	2	3	2	4	2	2	4	4	3	3	3	3	2	4	4	3	4	3	5	5	3	2	3	4	4	3	4	4	4	5	4	4	4	4
3	2	5	5	5	3	4	1	4	2	2	4	4	1	4	1	2	1	1	5	1	4	3	1	5	5	5	5	4	4	4	5	3	3	5	5	5	4	5	5	5	5	4	4	5	5	2	2	2	5
5	4	5	3	3	2	4	3	5	4	2	4	4	3	2	2	2	2	3	5	5	1	4	4	4	5	3	4	4	3	3	2	4	4	5	4	3	4	5	4	2	3	2	1	4	5	5	5	5	5
3	5	4	4	3	3	4	4	4	3	2	2	3	3	2	2	2	2	2	4	3	2	2	3	3	4	4	4	4	3	4	3	4	3	4	4	4	3	4	4	2	3	3	2	5	4	2	4	4	4
4	3	4	5	5	2	5	3	3	4	4	2	3	4	2	1	2	3	4	4	3	3	3	4	4	4	4	4	4	3	3	3	3	3	4	3	3	3	4	5	3	3	3	3	4	4	3	5	5	5
4	4	4	4	4	3	4	3	4	4	4	3	3	3	2	2	4	4	4	4	4	2	3	3	3	4	3	3	3	4	4	3	4	3	4	4	3	3	3	4	3	3	3	3	4	4	3	4	3	4
5	4	5	4	4	2	4	3	3	4	4	4	4	3	1	3	4	3	2	2	2	1	2	3	4	3	3	4	3	3	5	3	3	3	4	3	3	2	2	4	3	3	3	3	4	5	4	4	3	5
3	4	5	4	4	4	5	4	3	5	4	4	4	4	2	3	4	3	5	5	4	4	4	4	4	5	3	3	3	3	3	3	3	2	3	4	4	2	3	3	1	3	3	1	5	5	3	4	2	5
4	4	5	5	5	2	5	3	5	4	4	3	3	2	2	2	3	3	3	3	2	3	4	3	4	4	4	3	4	4	4	3	4	3	3	5	4	3	3	5	3	5	4	2	5	5	5	5	3	5
5	5	5	5	5	5	4	1	5	5	4	1	2	3	1	1	3	1	5	4	4	3	1	1	1	4	4	4	4	5	4	5	5	4	5	4	5	1	1	1	1	1	1	1	5	5	4	2	2	5
5	5	5	5	5	4	5	2	4	4	2	4	4	3	2	2	4	2	3	4	4	1	3	2	4	4	3	4	4	3	4	3	4	4	5	5	3	3	5	5	4	4	3	3	5	5	4	4	5	5
5	5	5	5	5	4	5	3	4	4	3	1	3	2	1	2	4	3	2	4	2	1	2	2	4	4	3	4	3	3	4	4	3	3	4	4	4	3	5	5	3	4	4	3	5	5	3	5	5	5
5	5	5	5	4	5	4	5	4	4	3	2	3	2	1	1	2	3	2	4	2	1	4	2	4	2	4	3	3	4	4	4	3	2	4	4	2	2	3	4	3	4	4	3	4	4	4	4	4	4
5	5	5	5	5	5	5	5	5	2	1	1	1	1	1	1	1	1	1	2	1	1	1	1	1	1	5	5	5	5	5	5	5	5	5	5	5	4	5	5	4	5	3	3	5	5	5	5	5	5
4	4	4	3	4	3	4	4	3	4	5	1	2	2	4	2	2	1	2	4	1	3	2	4	4	3	3	4	3	3	5	3	4	2	5	5	2	2	4	3	3	3	4	2	4	5	4	5	5	5
4	3	5	4	5	4	5	4	4	4	3	3	4	1	1	1	1	1	1	4	4	1	2	2	4	4	4	4	4	4	4	3	4	3	4	5	2	3	3	5	3	3	3	3	5	5	5	5	5	5
4	4	2	3	4	2	3	2	3	3	3	3	3	2	3	2	3	2	3	2	3	3	2	3	3	3	3	3	2	3	2	4	4	3	3	4	3	2	3	3	3	4	4	4	3	3	3	3	4	3
4	3	4	3	5	1	2	5	3	4	5	5	4	4	4	4	4	4	4	4	4	3	3	4	3	2	2	4	2	2	3	2	2	2	2	4	2	2	3	3	1	2	1	1	4	5	4	5	5	5
1	4	4	1	5	1	1	1	2	3	5	5	5	5	5	5	5	5	5	5	5	5	5	5	5	5	2	3	3	3	3	3	3	3	3	3	3	3	3	3	3	3	3	3	2	2	4	4	4	2
4	5	3	3	3	3	3	3	3	3	3	3	3	3	3	3	3	3	3	3	3	3	3	3	3	3	3	3	3	3	3	3	3	3	3	3	3	3	3	3	3	3	3	3	3	3	3	3	3	3
2	4	4	4	4	2	4	3	5	4	4	4	5	2	2	2	4	4	4	4	4	2	4	2	4	4	5	5	5	5	5	5	5	5	5	3	3	3	5	5	3	5	5	5	5	5	5	5	5	5
4	3	5	2	4	4	4	4	3	4	4	3	4	3	2	3	4	4	4	4	4	2	3	3	4	3	3	3	3	2	2	2	3	2	3	3	3	2	2	3	2	2	2	2	4	4	4	4	3	4
3	4	4	3	4	4	4	4	4	4	4	4	3	3	2	2	3	3	3	3	4	4	4	4	4	4	3	3	4	3	2	3	3	2	4	4	2	3	3	3	3	3	3	3	4	4	4	4	4	4
3	4	4	4	4	4	5	4	5	4	3	3	4	2	2	1	4	4	4	4	3	2	4	4	4	4	4	4	4	4	4	4	4	4	4	4	3	3	4	4	2	4	3	2	5	4	1	4	3	5
2	4	5	5	5	2	4	5	5	4	4	3	5	2	2	3	4	4	4	5	5	2	4	2	5	5	4	3	5	4	4	3	2	3	4	5	3	3	3	4	4	4	4	2	4	4	2	5	3	5
3	4	5	4	4	5	5	3	4	4	3	3	4	2	1	2	3	2	3	4	4	2	3	4	4	4	2	3	4	4	3	4	4	4	4	4	3	3	4	5	3	3	4	4	4	3	4	4	4	5
2	2	2	4	4	4	4	2	5	4	2	2	2	2	2	3	2	2	3	3	3	2	2	2	4	4	3	4	3	3	4	3	3	4	4	3	2	2	3	4	4	3	4	4	4	4	4	4	4	4
3	4	3	4	4	3	4	2	4	4	4	3	4	3	2	2	4	4	4	4	4	2	4	4	4	4	4	3	3	2	3	2	4	3	2	4	2	2	3	4	2	3	3	2	4	4	4	5	3	4
3	3	4	4	4	2	4	4	4	4	4	3	4	2	2	3	2	4	4	3	4	4	4	4	4	4	3	4	4	3	4	3	2	2	4	4	4	1	4	5	2	2	2	1	4	4	3	5	3	5
3	4	4	3	4	4	4	3	4	4	3	2	3	4	2	2	3	3	4	3	2	2	2	3	3	2	3	4	3	3	4	3	4	3	4	4	3	2	3	4	3	4	3	3	4	4	4	4	4	5
4	4	4	4	5	2	5	3	3	4	4	3	2	2	2	4	4	3	4	4	4	3	3	3	4	4	4	4	3	3	3	3	3	3	4	4	3	2	4	4	3	4	4	4	5	5	3	5	3	5
3	5	5	5	5	1	5	2	4	2	2	2	2	2	1	2	2	4	1	4	2	1	1	1	2	2	4	4	4	3	5	4	4	4	4	4	4	4	4	4	4	4	4	4	1	1	1	1	1	1
4	5	5	3	4	4	4	3	4	4	4	4	4	4	4	4	4	2	2	4	4	2	2	2	2	3	3	3	3	3	4	2	2	2	4	4	2	2	4	4	3	3	2	2	4	3	4	4	3	4
5	5	5	3	1	5	5	5	3	2	2	1	2	3	3	3	1	2	3	4	2	4	1	1	3	1	4	4	4	3	3	4	3	3	3	4	3	2	1	4	4	2	3	4	5	5	1	5	5	5
5	4	5	3	4	4	5	4	4	4	2	4	4	2	1	2	2	3	4	4	2	1	2	2	4	4	4	4	4	3	5	3	4	4	4	5	3	3	3	4	2	3	3	2	4	4	1	4	4	5
4	5	5	5	5	3	5	3	5	2	3	3	2	3	4	5	3	3	3	1	2	3	5	5	2	2	4	3	5	4	3	5	5	5	5	5	5	4	5	4	5	5	5	5	5	5	5	5	5	5
5	5	5	4	4	3	5	2	4	4	4	2	1	2	3	3	3	3	4	3	2	3	2	3	3	3	3	3	3	3	5	2	3	3	5	5	2	2	4	3	1	3	3	3	5	4	3	5	5	5
4	5	5	5	4	4	4	4	4	4	3	4	2	2	1	1	1	2	3	4	3	2	4	2	3	3	3	4	4	4	4	2	3	3	4	5	4	3	3	4	2	5	3	2	4	4	4	4	4	5
5	5	4	5	5	4	4	3	4	2	2	2	2	2	2	2	2	2	4	4	2	2	2	2	3	3	4	4	4	3	4	4	4	4	3	4	4	5	5	5	4	3	4	5	4	4	4	3	4	4
5	4	5	5	4	4	5	5	4	4	4	3	4	4	1	3	4	2	3	4	4	1	2	4	4	4	3	3	3	2	4	2	3	2	4	4	3	2	2	4	2	3	3	2	5	4	5	4	3	5
3	3	4	3	4	2	3	2	3	4	3	3	2	2	2	2	2	2	1	2	2	1	1	2	2	2	3	3	3	3	4	3	4	4	3	4	3	2	3	3	3	3	4	4	4	4	4	4	4	4
4	4	2	4	2	2	4	4	3	4	3	3	4	2	2	4	3	2	2	4	4	2	2	2	4	3	3	3	3	3	3	3	3	3	3	4	3	3	3	4	3	3	3	2	5	4	2	5	5	3
4	2	5	4	2	4	5	1	2	3	3	2	2	4	4	4	2	1	2	3	3	4	4	4	1	2	3	3	3	2	3	2	3	4	4	4	3	3	3	3	3	3	3	3	5	5	5	5	2	5
4	4	3	4	3	1	4	3	4	3	2	2	3	2	2	1	3	2	1	5	3	1	2	1	2	3	4	4	4	3	4	4	3	3	4	4	4	3	3	3	4	4	4	3	4	5	2	4	1	5
5	4	4	3	4	3	3	4	4	3	3	3	4	3	2	2	3	3	3	3	3	2	3	2	3	3	3	3	3	2	3	3	3	3	3	3	3	2	3	3	3	3	2	3	4	4	4	4	3	4
2	4	5	4	4	4	4	4	4	4	4	2	2	3	2	2	2	4	4	4	4	2	3	2	4	4	3	4	4	4	5	4	2	2	4	5	3	3	4	5	3	4	2	3	5	5	2	4	2	5
4	4	5	5	5	5	3	2	4	4	3	3	2	3	2	2	3	2	4	4	4	1	3	4	4	4	3	4	3	2	4	2	3	2	5	5	2	1	4	4	2	3	3	2	5	5	2	5	4	5
5	5	5	5	2	5	4	3	4	4	4	4	4	3	1	3	4	4	4	4	4	4	4	4	4	4	2	3	4	3	3	3	3	3	3	3	3	3	3	3	3	3	3	3	4	4	4	4	3	4
3	4	3	4	3	2	2	2	3	3	2	1	3	2	1	3	4	3	3	4	4	2	4	4	4	3	3	4	4	3	4	3	3	3	3	4	3	2	3	3	4	4	4	4	4	5	5	4	5	5
5	4	4	3	3	3	3	3	3	4	4	4	4	4	3	3	4	3	3	3	4	4	4	3	5	5	3	4	4	2	2	3	3	2	3	2	2	2	2	3	3	3	4	3	3	3	2	3	3	3
4	3	4	4	4	4	4	3	4	4	3	2	3	2	2	2	2	2	2	3	3	2	2	2	3	2	3	4	3	3	5	4	3	3	3	5	4	3	3	4	3	3	3	3	5	5	5	5	5	5
5	5	5	5	5	5	5	3	2	4	5	4	5	5	2	4	5	5	5	2	4	4	5	5	4	5	2	3	4	2	2	1	4	3	3	3	1	2	4	2	1	1	1	1	5	5	2	1	5	5
5	5	5	4	5	3	4	3	4	3	4	3	4	3	2	3	3	3	3	3	2	2	3	2	2	3	4	3	4	3	4	3	3	3	4	5	4	2	3	3	2	3	3	2	4	4	3	3	3	4
4	3	4	2	4	3	4	2	4	4	3	3	3	3	3	2	2	2	1	5	1	1	1	1	5	4	4	5	4	4	4	4	2	2	4	4	4	4	4	4	5	4	5	5	4	5	5	5	2	5
3	3	2	5	5	1	5	1	5	5	5	5	4	4	2	4	2	2	4	4	4	1	1	1	4	3	4	4	4	3	2	4	3	2	2	4	2	3	4	4	2	4	4	4	5	5	3	5	3	5
3	4	5	4	3	1	2	2	4	1	1	1	1	1	2	1	1	1	1	3	1	1	1	1	2	1	5	4	4	3	4	5	5	3	5	5	5	5	4	5	4	4	3	3	5	5	5	5	1	5
2	3	4	5	4	1	2	4	4	4	4	4	4	2	2	2	4	2	2	4	4	4	2	4	4	4	5	4	5	3	4	4	4	4	5	4	3	4	4	4	4	5	4	3	5	5	5	5	5	5
4	3	5	4	4	3	4	3	3	3	3	4	4	3	1	1	1	3	3	2	2	3	3	1	3	4	3	5	3	3	3	3	2	4	5	5	1	1	2	4	1	2	4	3	5	5	2	3	1	4
2	5	5	4	2	4	5	2	4	4	5	4	4	4	5	5	5	4	4	4	5	3	4	4	4	5	3	2	2	2	3	2	3	2	4	5	3	3	3	3	1	2	2	2	5	4	2	4	3	4
4	5	5	5	5	1	3	3	4	1	2	1	3	2	2	2	1	1	2	3	2	1	3	2	2	2	4	3	4	3	4	3	2	2	3	4	3	2	3	3	3	2	3	3	4	4	4	4	4	4
5	4	5	4	4	5	4	5	5	3	4	5	4	4	2	2	3	3	5	5	5	4	4	4	4	4	3	2	2	3	4	3	4	3	5	4	2	2	3	4	3	5	3	4	5	5	5	5	3	5
2	3	2	3	3	2	3	4	4	3	3	3	2	3	4	3	3	3	2	3	3	4	3	3	3	4	4	4	3	3	3	3	4	3	3	3	4	4	4	3	4	3	3	3	4	4	4	3	4	4
3	4	4	4	4	2	5	2	4	4	5	5	3	3	4	4	5	4	4	5	3	4	5	4	5	4	4	4	4	4	4	3	4	4	4	5	3	4	3	5	2	4	4	2	5	5	5	5	5	5
5	5	5	5	4	3	4	4	4	4	5	2	2	1	3	3	2	3	3	2	3	3	4	3	2	1	3	3	4	2	4	4	2	3	3	2	4	4	3	3	4	4	4	2	3	3	4	4	3	4
3	4	5	3	4	4	2	2	4	4	3	3	4	2	4	4	4	4	4	4	4	2	3	3	4	4	3	3	3	3	3	3	5	3	4	5	2	3	2	3	3	3	2	2	5	4	2	3	3	5
4	4	2	4	4	3	4	4	3	4	4	3	4	4	2	2	4	3	2	4	4	2	4	4	3	4	2	2	4	3	4	4	4	4	3	4	3	3	4	3	3	3	3	3	5	4	4	4	4	3
4	4	3	4	4	2	5	3	4	1	3	1	2	1	1	2	2	2	1	1	2	2	2	1	1	2	3	3	2	4	3	3	4	4	3	5	4	4	3	3	4	4	3	3	4	3	5	5	4	4
4	5	4	3	4	5	4	4	4	2	3	2	2	2	1	2	2	3	2	4	2	1	2	1	3	2	5	4	4	4	5	4	3	3	5	5	4	3	4	5	4	5	4	5	5	5	3	3	5	5
4	5	5	5	5	5	5	5	5	2	1	5	3	1	1	1	1	1	1	5	3	1	1	1	1	3	5	5	5	5	5	5	5	5	5	5	5	5	5	5	5	5	5	5	5	5	5	5	5	5
2	2	4	2	4	2	3	2	3	4	4	4	2	3	4	2	4	4	4	4	2	2	2	2	4	3	2	3	4	2	4	2	4	1	3	4	2	4	4	5	2	3	3	2	4	3	4	4	4	4
5	4	5	1	1	4	1	4	3	4	4	4	4	3	3	3	4	1	1	4	2	1	2	3	4	4	2	2	2	3	3	3	4	3	3	4	2	1	3	3	3	3	3	3	4	5	5	5	5	5
5	4	5	4	5	5	5	5	5	4	4	3	4	1	1	1	3	4	3	5	4	1	3	2	4	3	4	4	4	4	4	4	4	4	4	4	4	4	4	4	4	4	4	4	5	5	5	5	5	5
3	3	1	2	4	4	4	1	4	2	1	2	3	1	2	1	2	3	2	4	3	1	2	3	2	2	3	2	3	3	4	3	4	3	4	5	3	1	2	5	1	1	2	1	4	3	2	5	5	5
2	2	5	2	2	2	5	2	4	5	5	5	5	2	2	4	4	3	4	5	2	2	2	4	4	4	3	3	3	3	4	2	3	3	4	5	3	2	5	5	3	5	5	2	5	5	5	5	5	5
3	4	3	4	3	3	4	2	4	3	3	3	4	3	3	3	3	4	4	4	3	3	4	3	4	3	4	4	3	4	4	3	3	4	4	3	3	4	3	4	3	3	4	3	3	4	4	5	5	5
4	4	4	3	3	2	4	3	4	4	4	4	3	3	3	2	4	3	2	4	3	3	2	4	4	4	2	4	4	4	3	3	4	3	4	5	3	3	3	4	4	4	3	3	5	5	4	5	5	5
3	4	4	4	4	3	4	4	3	4	4	4	4	4	4	4	4	3	3	4	4	4	4	4	4	4	2	2	2	2	3	3	3	2	3	4	3	3	3	4	2	2	2	2	4	4	3	4	4	4
4	4	3	4	4	5	4	4	4	3	3	3	4	3	1	2	3	2	2	3	2	1	1	2	2	2	3	3	3	3	5	3	3	3	3	5	3	2	3	5	3	3	3	3	4	3	3	4	3	4
5	4	5	4	5	3	5	3	3	3	2	2	3	2	3	2	2	3	2	2	2	2	3	3	2	3	3	3	3	3	3	2	2	2	4	5	2	2	3	3	2	3	2	2	4	4	4	4	4	4
2	3	5	4	5	5	4	2	1	4	2	2	4	4	2	1	3	4	4	4	4	1	4	1	4	4	5	5	5	5	5	4	2	2	5	5	3	4	5	5	1	5	3	1	4	5	2	5	4	5
4	5	2	4	3	2	4	4	2	2	2	2	4	2	3	3	2	2	4	4	4	3	4	2	4	4	4	4	4	3	3	4	4	3	4	4	4	4	4	4	2	3	3	2	5	4	3	4	4	4
3	4	5	4	4	3	5	5	3	3	4	4	4	4	3	4	4	3	2	4	3	1	3	2	3	3	2	3	3	2	4	3	4	3	4	5	3	3	3	4	3	3	3	3	4	5	4	5	3	4
4	3	4	5	5	3	4	5	4	4	2	3	3	2	1	2	2	3	1	2	2	1	2	1	3	3	4	4	5	4	5	4	4	4	5	5	4	4	5	5	4	4	4	3	4	5	5	5	5	5
5	5	5	5	5	5	5	2	5	4	3	3	3	4	3	2	2	2	1	2	1	2	1	2	3	3	4	3	4	3	4	3	3	4	4	4	5	5	4	5	5	5	4	4	5	5	5	5	4	4
3	3	4	3	4	2	3	2	3	4	5	3	4	3	2	4	4	4	3	4	4	2	3	3	4	4	3	4	4	3	2	3	4	3	4	3	3	3	4	4	2	3	3	2	4	5	2	5	3	5
3	4	3	4	3	2	4	3	4	2	2	3	4	2	2	2	4	3	4	4	4	2	3	4	4	4	3	4	4	3	4	4	4	4	4	5	3	3	3	4	2	4	2	2	5	5	4	4	3	5
3	2	4	4	4	4	2	4	4	3	3	2	4	2	2	2	2	2	2	4	2	2	3	2	4	3	4	4	3	3	5	3	3	3	4	4	4	3	4	4	4	4	4	4	5	5	4	5	4	5
5	4	5	2	4	2	5	2	4	4	5	5	5	1	3	1	2	4	2	5	4	3	5	4	4	1	2	4	3	3	5	3	4	4	5	5	4	3	3	5	1	4	2	1	5	5	1	5	5	5
4	4	5	5	5	2	4	3	4	4	4	4	4	4	4	4	4	4	4	5	4	1	3	3	4	2	2	3	2	3	2	3	3	3	3	5	3	2	4	4	2	4	2	2	5	5	5	5	3	5
4	5	5	4	3	4	5	3	4	2	2	2	2	2	2	2	2	2	3	4	4	3	4	3	3	3	4	4	4	4	3	4	4	4	4	3	3	2	3	4	2	3	4	2	4	4	4	4	3	4
4	4	5	3	2	2	4	5	2	5	5	3	4	4	2	4	5	5	4	5	4	3	3	4	4	3	2	2	3	2	2	2	1	1	2	4	2	2	3	4	1	3	3	1	5	4	4	4	2	4
3	4	5	3	4	3	3	3	3	4	4	2	3	1	3	1	1	2	2	4	2	1	4	4	4	4	2	3	4	3	5	3	3	3	4	5	2	3	4	5	3	3	4	4	5	4	1	5	2	5
4	3	5	4	4	3	4	4	4	4	4	4	3	2	2	4	3	2	4	3	3	4	4	4	4	4	3	2	4	3	4	2	4	3	3	3	2	2	4	4	2	3	3	2	4	4	4	4	4	4
3	4	4	4	4	4	4	4	4	3	2	4	4	2	2	2	4	4	2	4	3	2	4	2	4	4	4	4	4	4	4	3	4	3	4	5	3	4	4	5	3	4	4	3	5	5	5	5	5	5
4	5	5	4	4	5	4	3	4	3	3	3	3	2	2	2	1	2	2	4	3	1	1	1	3	1	3	4	4	4	4	3	3	3	3	3	3	4	4	4	4	4	4	4	5	5	5	5	5	5
4	4	5	4	4	2	4	2	4	5	4	4	4	3	1	4	4	4	5	5	5	1	4	2	5	4	5	4	4	3	3	2	2	1	5	5	3	3	4	5	1	5	2	2	4	5	4	5	2	4
4	4	3	4	4	5	4	2	3	4	4	4	4	4	2	3	4	4	4	4	4	2	4	2	4	2	4	3	4	4	4	4	4	4	4	4	3	3	4	4	2	4	4	2	2	4	2	4	4	4
2	5	5	4	5	2	5	3	4	5	5	5	5	5	4	5	5	5	5	5	5	5	5	5	5	5	2	2	2	3	3	2	3	2	3	4	2	1	4	4	1	3	2	3	5	5	4	5	5	5
4	4	5	4	4	4	4	5	4	4	4	4	4	3	4	2	4	2	4	4	4	4	4	4	4	4	3	4	3	3	2	3	2	2	4	4	2	3	2	3	2	3	3	4	5	4	3	5	3	5
5	5	5	4	4	2	5	5	4	5	4	2	4	2	1	2	3	2	4	5	5	1	1	1	4	3	3	2	2	4	5	4	4	3	3	5	3	2	3	3	2	3	1	4	5	4	2	5	4	5
3	3	4	4	2	2	3	3	2	4	5	4	4	4	4	5	4	4	3	3	3	2	3	3	4	3	2	2	3	2	3	3	3	2	2	3	2	3	2	3	3	4	3	2	2	2	3	2	3	3
2	4	2	3	4	3	3	3	3	4	4	3	4	3	3	4	4	4	3	4	5	2	2	3	4	4	3	3	3	2	3	2	3	3	4	3	2	2	3	3	2	3	2	2	4	3	2	4	2	5
5	4	5	4	3	3	3	3	4	3	4	4	4	4	3	4	3	4	3	4	2	2	2	2	4	3	3	4	3	3	4	3	4	3	4	5	3	2	4	4	3	4	4	2	4	4	4	4	4	4
5	5	5	4	4	2	3	4	3	3	3	4	3	2	3	1	3	3	3	4	4	1	2	3	2	2	5	5	4	2	3	3	3	2	3	4	2	3	3	5	2	4	4	2	5	5	5	5	5	5
3	5	5	4	4	3	4	3	5	4	4	4	4	3	1	1	1	3	1	4	1	1	2	1	3	4	3	4	4	4	4	4	3	3	3	4	2	3	4	4	3	4	3	3	4	5	4	4	4	4
4	4	5	3	4	5	4	3	4	2	3	2	4	4	2	3	4	3	2	3	4	4	4	4	4	4	4	3	4	4	4	3	4	4	5	5	3	2	3	5	3	3	3	3	4	3	4	4	3	5
2	4	2	2	4	2	4	4	4	4	4	4	4	4	2	2	4	4	4	5	5	2	4	3	4	4	2	3	3	3	3	3	3	2	4	5	4	3	3	3	2	2	3	2	5	5	3	5	2	5
4	4	4	4	4	2	4	4	2	2	2	2	2	2	2	4	4	3	4	3	3	2	2	2	4	4	3	3	3	3	3	3	3	2	3	3	3	2	3	3	3	3	2	2	4	4	3	3	3	4
4	4	4	4	4	3	4	4	4	4	3	3	3	2	2	2	2	2	2	4	2	2	2	2	2	2	3	3	3	3	3	3	3	3	3	3	3	3	3	3	3	3	3	3	4	4	4	4	4	4
4	4	5	4	5	4	5	4	4	4	4	2	3	2	1	1	1	1	1	4	4	1	3	2	4	3	5	4	4	4	3	4	4	5	5	5	5	3	4	4	3	4	4	4	5	5	5	5	5	5
2	4	4	4	4	2	4	4	2	4	4	4	3	4	3	2	4	4	3	3	4	3	2	3	3	2	2	3	3	3	4	4	4	3	4	4	3	2	4	4	3	4	4	3	4	4	2	4	2	4
3	3	4	4	3	4	3	3	4	4	4	3	4	3	4	3	4	4	4	4	4	3	4	4	3	4	3	3	3	4	4	3	3	3	4	4	3	3	4	5	4	3	4	3	4	4	4	4	4	5
4	5	5	5	4	3	5	4	4	2	4	4	3	2	2	2	4	1	4	3	4	2	2	3	3	3	3	3	3	3	3	3	3	3	4	4	2	2	2	3	1	2	3	1	5	5	5	5	3	5
2	3	4	3	4	2	4	2	3	4	3	3	3	3	3	3	3	2	3	4	4	3	3	4	4	4	4	4	4	4	2	3	3	2	4	4	4	4	3	4	4	1	3	3	4	3	4	4	4	4
4	3	4	4	2	2	4	2	2	4	4	4	4	4	3	3	4	4	4	4	4	4	4	4	4	4	3	3	3	2	2	2	2	2	3	3	2	2	2	2	2	2	2	2	4	4	3	4	4	4
3	2	4	3	4	3	3	3	3	4	5	5	5	5	4	5	5	3	5	3	4	4	3	4	4	3	3	3	3	2	3	2	2	2	2	2	3	3	3	3	3	2	3	2	5	4	4	4	4	5
3	3	5	2	5	4	3	1	5	5	5	5	5	3	2	1	5	3	3	5	5	5	3	5	5	5	3	2	2	2	2	2	2	1	2	3	2	2	3	3	1	2	3	1	5	5	5	5	5	5
3	4	1	5	5	1	5	5	3	5	5	5	5	5	5	5	5	5	5	5	5	5	5	5	5	5	2	2	1	3	1	2	1	2	3	2	1	1	1	3	3	1	3	1	5	5	5	5	5	5
5	5	5	5	4	5	4	5	5	4	4	4	2	2	2	2	2	2	2	4	3	2	2	2	2	2	4	3	4	3	3	2	4	4	4	4	3	2	3	4	2	2	3	2	5	5	5	5	5	5
2	4	4	4	2	2	4	2	4	5	4	4	5	3	4	4	4	3	5	5	5	4	4	5	5	5	4	4	3	2	2	3	3	2	4	3	3	2	3	4	2	3	4	3	4	4	3	4	3	5
5	3	5	3	5	2	4	3	2	5	4	5	5	3	2	3	4	3	5	5	5	1	5	4	5	4	2	3	2	3	2	2	2	1	4	3	3	1	3	5	2	3	2	2	5	4	2	3	1	5
3	4	5	3	5	2	4	3	4	4	2	1	2	1	1	1	2	1	1	3	3	1	2	3	3	3	3	4	4	3	5	3	4	3	5	5	5	3	5	5	4	5	5	5	5	5	4	5	3	5
5	2	5	5	2	2	4	2	2	5	5	4	3	3	4	2	5	4	4	4	3	4	5	4	5	4	5	4	3	2	1	2	2	2	5	2	2	2	4	3	2	3	2	1	5	4	2	4	3	5
2	4	2	5	4	2	5	2	4	4	2	2	4	2	2	2	4	4	2	4	4	2	4	4	5	4	4	4	4	4	4	4	4	4	4	4	4	2	5	5	2	4	4	2	5	5	4	2	5	5
4	4	5	2	4	4	4	4	4	4	4	4	4	2	2	2	4	4	4	4	4	2	4	2	4	4	4	3	4	3	2	3	3	4	3	2	2	3	3	3	3	4	2	2	4	4	4	5	4	4
4	4	5	4	5	3	4	4	3	4	4	4	4	4	3	4	4	3	4	3	3	4	4	4	3	4	3	4	3	3	4	3	4	3	4	3	2	1	4	4	1	4	3	1	3	3	4	4	4	4
5	4	5	3	4	3	4	3	3	4	3	3	4	4	1	1	4	4	4	4	4	4	3	4	4	2	3	4	4	4	4	3	4	3	4	4	4	3	4	4	2	4	4	2	5	5	4	4	4	5
2	5	5	4	5	2	5	3	4	5	5	5	5	5	4	5	5	5	5	5	5	5	5	5	5	5	2	2	2	3	3	2	3	2	3	4	2	1	4	4	1	3	2	3	5	5	4	5	5	5
4	4	5	4	4	3	4	3	4	4	2	3	4	2	2	2	2	3	3	4	2	1	1	3	4	4	4	4	4	4	4	4	4	4	4	4	4	3	3	4	2	4	3	2	4	4	4	4	4	4
4	5	5	4	4	4	5	4	4	4	4	4	3	2	4	4	3	2	2	3	2	2	2	2	2	4	4	4	4	3	3	3	3	3	4	4	2	3	4	4	3	3	3	3	4	5	4	4	5	4
5	5	5	5	2	2	5	5	5	4	4	2	4	1	4	4	3	3	4	4	4	4	4	2	5	4	3	4	3	3	5	4	4	3	5	5	3	3	4	4	2	4	3	2	5	5	5	5	5	5
4	4	5	1	5	5	4	3	4	5	5	2	4	1	1	4	1	4	4	3	4	4	4	3	4	1	3	3	2	1	1	2	3	1	4	3	1	1	3	5	1	1	2	1	4	4	5	5	5	5
5	4	4	4	4	4	4	3	4	4	3	2	4	2	2	2	2	2	2	4	4	2	2	2	3	2	4	4	4	4	3	4	4	3	4	4	3	3	3	4	4	4	4	4	4	4	4	4	4	4
4	5	5	4	4	4	4	2	4	2	2	2	2	2	2	2	2	2	2	4	3	2	2	2	3	2	3	4	4	4	4	4	3	3	4	4	3	3	4	4	3	4	4	3	5	5	4	5	5	5
5	5	5	4	5	2	4	3	5	4	3	3	3	3	1	2	3	3	3	4	3	1	2	2	4	4	4	4	5	4	4	5	4	4	5	4	3	3	4	5	1	4	4	1	5	5	4	5	4	5
4	3	4	3	4	3	4	4	4	4	4	4	4	3	2	4	4	4	4	4	4	3	3	3	4	3	3	3	4	4	4	4	3	3	4	4	3	3	4	3	3	3	3	3	5	4	4	4	5	5
3	2	5	5	4	5	5	5	5	4	1	1	3	1	1	2	4	1	3	5	4	1	4	1	4	4	4	4	4	4	5	4	5	5	5	5	5	4	5	5	3	4	5	5	5	5	5	5	5	5
2	4	2	4	3	3	3	3	3	1	2	2	3	3	3	3	3	3	3	3	3	3	3	3	3	3	3	3	4	3	3	3	3	3	3	3	3	3	3	3	3	3	3	3	3	3	3	3	3	3
4	4	4	4	4	2	4	4	4	3	2	2	4	2	2	2	4	4	4	4	4	2	4	4	4	4	3	3	4	3	4	4	4	4	4	4	3	3	4	4	3	3	3	3	4	4	4	4	4	4
4	4	5	4	4	3	4	4	4	2	2	3	1	1	1	4	3	2	4	5	4	2	2	4	3	4	4	4	4	4	3	4	2	3	4	4	3	5	3	5	4	4	3	3	4	4	4	4	3	5
3	5	2	5	5	1	5	2	2	4	4	4	4	4	3	2	2	1	3	2	3	4	4	4	3	2	4	4	3	5	5	5	4	5	4	5	3	2	4	5	2	4	5	3	4	3	5	4	3	5
3	4	4	5	4	4	2	2	2	4	2	2	4	2	3	2	2	4	2	4	2	2	2	2	2	3	4	4	4	4	3	4	4	4	4	3	3	4	4	5	3	4	4	3	4	5	5	5	5	5
4	4	5	4	5	1	4	2	4	4	4	4	4	4	2	2	2	2	5	4	2	2	5	4	4	4	4	4	3	3	4	2	3	4	5	5	2	3	4	5	1	3	3	1	5	4	4	5	3	5
4	4	4	5	4	3	4	3	4	4	5	5	3	4	4	4	4	2	3	4	5	3	3	4	5	5	3	2	3	4	4	2	2	3	4	5	3	2	4	5	3	5	3	2	5	5	2	5	5	5
4	4	4	5	4	5	4	4	4	3	4	2	4	3	2	1	2	3	1	3	3	1	3	2	3	4	3	3	3	3	4	3	3	3	4	4	3	3	3	4	3	3	3	3	5	5	1	5	4	5
5	4	5	4	5	5	5	5	4	5	5	5	4	5	5	4	4	3	3	3	4	4	4	3	4	4	2	3	3	3	4	3	4	3	4	5	3	2	3	4	1	3	3	2	4	4	4	4	3	5
4	2	5	2	4	2	4	2	4	4	2	2	4	2	1	5	2	2	2	4	2	1	4	4	4	4	5	5	5	3	3	4	2	2	4	5	4	2	4	5	4	3	4	3	5	4	5	5	4	5
5	4	5	4	4	5	4	4	4	3	2	3	3	2	1	2	3	3	3	4	4	2	4	2	3	3	3	4	4	3	4	3	4	4	5	5	3	2	4	4	3	4	5	4	4	5	2	5	3	5
4	4	5	4	4	2	5	5	4	4	4	4	4	3	3	2	3	4	4	4	4	2	3	2	4	3	3	4	4	3	3	3	4	3	4	4	3	3	4	4	3	4	3	2	4	5	2	5	2	5
4	4	5	4	4	3	4	4	3	4	4	4	4	2	3	2	4	4	4	4	3	3	4	3	4	4	3	4	4	4	4	3	3	3	4	4	4	2	4	4	2	4	2	2	4	4	4	4	2	4
2	3	4	4	5	2	4	2	4	4	4	3	4	4	3	3	4	3	2	4	4	2	3	4	4	4	4	3	4	3	2	3	4	4	4	2	2	3	3	4	4	3	2	2	3	4	4	4	3	4
3	4	5	4	5	4	5	4	4	4	3	3	4	3	2	3	4	4	4	5	3	2	4	3	4	4	3	3	4	3	3	4	4	3	4	4	3	2	3	4	3	3	3	4	4	4	4	5	5	4
4	5	5	3	5	5	2	5	4	4	4	3	4	3	2	1	2	3	2	4	2	2	1	4	4	4	3	4	2	3	2	2	3	2	4	4	3	2	5	5	5	4	3	3	5	5	4	5	5	5
5	4	5	4	4	3	4	5	4	4	3	3	3	2	2	2	4	4	4	4	3	1	2	2	3	3	3	4	3	3	5	3	5	3	5	3	5	5	4	4	2	3	3	4	4	4	2	5	2	5
5	4	5	4	4	5	4	4	4	2	2	3	4	2	2	2	2	3	1	5	4	1	1	1	1	3	3	4	4	4	3	4	4	4	5	5	2	2	5	4	2	4	5	2	5	5	5	4	4	5
5	5	5	4	4	5	5	5	4	4	4	4	4	2	2	2	4	4	4	4	4	2	4	4	4	4	3	3	3	3	4	3	4	3	4	5	3	3	4	4	4	4	3	3	4	4	5	5	4	5
4	4	5	4	5	3	5	5	2	2	4	5	5	3	2	4	4	2	4	5	5	2	4	4	4	4	3	5	4	4	4	4	3	2	4	5	2	3	2	4	4	2	4	4	5	5	4	5	4	5
3	3	4	3	5	3	2	3	4	4	4	5	5	5	3	4	5	4	5	5	5	5	5	4	5	5	2	3	3	2	2	2	3	3	3	3	2	1	2	3	2	2	2	2	4	4	3	4	3	4
4	4	5	4	4	3	3	4	4	4	4	4	4	4	2	2	4	2	4	4	3	4	4	4	4	4	3	3	3	2	3	3	3	3	3	4	2	3	3	2	1	1	1	1	4	4	2	4	2	5
4	4	5	4	5	2	4	5	3	5	2	3	2	1	3	2	2	2	2	4	3	3	3	2	4	3	5	5	5	5	5	4	5	5	4	5	4	3	4	5	4	4	4	4	5	5	5	4	5	5
4	4	5	4	4	4	5	4	4	4	4	3	4	3	2	3	3	4	4	3	4	2	3	2	3	3	3	3	4	4	3	3	4	3	3	4	2	2	4	4	2	3	3	2	4	5	5	4	5	5
5	4	5	4	4	5	5	5	4	5	5	4	4	4	1	3	3	1	2	4	2	1	3	1	4	4	4	4	4	4	5	4	4	3	3	5	3	3	3	3	4	4	4	4	4	4	3	3	3	5
4	4	5	4	5	2	4	4	4	4	4	4	3	3	2	2	4	4	3	5	4	2	4	4	2	4	3	4	4	3	5	3	2	2	4	4	4	2	4	4	1	4	2	1	4	4	1	4	1	4
4	4	5	5	3	4	5	4	4	4	2	2	3	2	2	2	4	2	2	4	5	2	4	4	3	5	3	4	5	5	3	5	5	5	3	4	3	3	4	4	3	3	4	3	4	4	5	5	4	5
4	2	4	4	4	4	4	4	3	2	1	2	2	2	1	1	2	2	1	1	2	2	2	2	1	3	4	4	4	5	3	4	4	4	4	5	5	5	5	5	5	5	5	4	4	4	5	5	5	4
2	5	5	5	4	2	4	4	3	4	4	4	3	3	3	4	4	2	2	4	2	2	2	2	4	4	4	4	4	4	4	4	4	4	4	4	4	4	4	4	4	4	4	4	5	5	5	5	5	5
3	2	3	2	3	4	2	3	2	4	4	4	3	4	2	3	4	4	4	4	4	2	2	3	3	2	3	3	3	2	4	3	2	2	2	3	2	3	3	3	2	3	2	3	4	3	2	4	2	4
3	4	4	3	3	3	3	4	3	4	4	3	3	4	2	3	4	3	3	4	4	2	3	3	3	4	3	3	3	3	4	4	2	2	2	2	2	2	3	4	3	3	3	4	3	3	4	4	2	3
2	5	5	3	5	5	4	4	5	4	4	3	4	3	2	2	3	4	4	4	4	4	4	4	4	4	3	3	3	3	3	3	3	3	4	4	2	2	3	4	2	3	3	3	4	4	3	4	4	4
3	4	5	5	5	2	5	1	5	5	3	4	5	3	1	1	2	1	2	5	5	1	1	4	4	5	5	5	4	2	2	3	2	2	4	4	3	4	5	5	5	4	4	2	5	5	5	5	5	5
1	4	5	4	4	2	4	2	2	4	5	4	4	4	4	4	4	4	4	5	3	5	5	5	4	5	3	3	4	3	4	2	2	1	3	3	2	1	3	3	3	4	3	2	4	4	4	4	3	5
3	3	4	4	4	4	4	2	4	3	3	2	2	3	2	3	3	4	3	3	2	2	3	2	4	4	4	3	4	3	5	3	3	3	4	4	3	2	5	4	2	3	3	2	5	5	2	4	2	5
3	5	5	5	5	2	5	5	5	4	2	3	4	1	1	5	3	2	2	4	1	1	2	1	4	4	3	3	4	4	4	5	3	4	4	5	3	2	4	3	2	3	3	4	4	5	5	4	4	5
2	3	5	3	4	4	4	4	3	4	4	4	4	3	3	3	4	4	3	3	4	4	4	3	3	4	3	3	2	3	3	3	3	3	3	4	4	3	3	3	3	3	3	3	4	4	4	4	5	5
4	2	5	3	4	4	2	3	4	4	3	4	3	4	3	4	4	2	2	4	3	4	2	2	4	3	2	2	3	2	2	3	3	2	3	3	2	2	3	4	2	4	2	4	4	4	4	4	3	4
4	4	5	4	5	5	4	4	4	5	5	3	2	3	1	1	2	4	3	5	2	1	1	4	2	4	4	4	3	2	5	4	3	2	5	5	3	2	3	5	2	3	4	2	5	4	5	5	5	5
5	4	4	3	4	4	3	4	4	3	3	3	3	3	2	3	3	4	3	4	3	2	4	2	3	2	3	4	3	3	5	3	3	3	4	5	2	2	3	4	3	3	4	3	5	4	5	5	4	5
3	5	4	4	4	4	4	3	3	4	4	3	3	2	2	2	3	2	3	3	2	2	3	2	4	3	3	4	3	3	5	3	5	5	5	5	3	3	3	5	4	3	5	4	3	4	5	5	5	5
4	5	5	5	5	5	5	5	5	2	2	2	4	1	1	1	2	2	2	4	1	1	1	2	1	4	4	4	3	4	5	4	4	4	5	5	5	5	5	5	2	5	5	5	5	5	5	5	5	5
5	2	5	4	2	2	5	2	1	4	4	5	5	4	3	4	4	1	2	4	3	4	4	3	5	5	2	2	2	2	3	2	2	1	3	3	3	2	3	3	2	2	2	2	4	4	4	4	4	4
3	3	4	4	5	4	5	2	4	4	4	4	4	2	2	1	4	4	2	3	4	1	1	2	4	2	3	4	3	3	3	3	3	3	5	4	4	2	4	4	2	3	2	1	5	5	3	4	3	4
5	4	5	5	5	2	5	4	4	4	4	4	3	3	3	3	4	4	4	5	4	2	2	3	5	5	3	4	4	4	5	3	4	4	5	5	3	2	3	5	3	3	5	3	5	5	4	5	5	5
5	4	4	5	5	4	5	5	3	3	1	3	4	2	1	3	2	2	4	4	2	1	3	2	4	2	4	4	5	4	5	4	4	4	4	5	4	4	4	4	2	4	2	3	5	4	3	4	5	4
5	4	4	5	5	4	5	5	3	3	1	3	4	2	1	3	2	2	4	4	2	1	3	2	4	2	4	4	5	4	5	4	4	4	4	5	4	4	4	4	2	4	2	3	5	4	3	4	5	4
2	3	3	4	3	2	3	2	3	4	4	4	4	3	4	4	4	4	5	4	4	5	5	5	5	4	3	3	4	3	3	3	4	4	4	3	3	2	3	3	3	3	3	1	5	5	4	4	4	4
2	4	1	4	4	2	4	4	1	4	4	4	4	4	4	2	4	4	4	4	4	2	4	4	4	2	3	3	3	4	4	3	2	4	4	3	2	4	4	2	3	3	2	5	4	4	4	4	2	4
3	4	5	4	3	2	4	2	4	4	4	4	4	4	3	4	4	4	4	4	4	3	3	4	4	4	3	3	3	3	3	3	3	2	4	4	3	2	3	3	3	3	3	2	5	5	5	5	3	5
5	4	5	3	3	3	3	5	3	4	3	4	4	4	4	2	4	3	4	4	3	4	4	3	4	4	3	3	3	3	3	3	3	3	3	3	3	3	3	3	3	3	3	3	5	3	5	5	5	5
5	4	4	4	5	2	4	2	4	3	1	3	4	2	1	3	2	2	4	4	2	1	3	2	4	2	4	4	5	4	5	4	4	4	4	5	4	4	4	4	2	4	2	3	5	4	3	4	5	4
2	4	3	4	5	3	2	1	3	4	4	3	3	2	3	1	3	2	3	5	5	3	3	5	5	5	3	3	3	3	5	3	4	4	5	5	3	2	5	5	4	4	4	4	5	4	3	5	3	5
4	4	5	4	4	2	4	3	4	4	4	2	3	2	2	2	3	4	4	4	3	2	4	3	3	3	3	3	4	3	5	3	4	4	5	5	4	2	4	4	2	3	4	1	5	5	5	5	5	5
3	3	3	3	3	3	3	3	4	3	3	3	2	3	4	3	2	3	4	5	2	3	4	2	4	3	2	3	2	3	4	4	3	2	1	2	3	3	2	3	4	2	3	4	3	3	2	3	3	2
4	4	4	4	4	4	2	2	3	4	4	4	3	4	2	3	4	4	3	3	3	2	3	4	3	3	3	3	2	2	3	2	2	2	4	4	2	2	3	3	2	2	2	2	4	3	2	4	4	4
3	4	3	4	4	4	4	3	4	3	3	2	3	2	2	2	2	2	3	4	3	2	3	2	4	3	4	4	4	4	5	4	4	4	4	5	4	4	4	5	3	5	4	3	4	4	4	4	4	4
3	4	5	4	4	3	4	3	4	3	2	4	2	3	4	3	3	2	4	4	4	2	2	2	3	2	2	3	4	2	3	2	4	3	4	4	2	2	4	4	2	3	4	2	4	4	3	4	2	4
4	5	4	4	5	3	4	4	4	4	3	4	4	3	3	2	2	4	4	4	4	2	3	2	4	4	3	3	2	3	3	3	3	3	3	3	3	3	3	3	3	3	3	3	4	4	4	4	4	4
3	4	4	4	4	1	4	2	4	4	4	4	4	4	2	2	4	2	4	4	4	2	2	2	2	4	3	3	4	3	4	3	4	4	4	4	4	3	3	4	4	4	4	4	4	4	4	4	4	5
3	3	5	4	3	4	2	2	4	4	4	3	2	3	3	4	2	4	2	4	5	1	3	3	5	5	5	3	3	2	5	4	4	4	3	5	4	4	2	5	2	3	2	2	5	4	2	4	3	5
4	4	4	3	4	4	4	3	3	4	3	1	2	1	1	1	4	4	4	3	2	2	2	2	4	4	4	3	4	3	4	3	4	3	4	4	3	4	4	4	2	3	2	3	5	5	3	5	5	5
4	3	4	4	5	4	2	2	4	4	4	4	4	2	1	4	4	1	1	5	4	1	3	3	3	3	2	3	2	4	4	4	4	2	4	5	1	2	4	4	5	4	4	5	5	5	5	5	2	5
2	5	5	4	4	1	4	5	4	4	2	3	2	3	2	2	2	2	2	4	4	4	3	4	4	4	4	3	4	4	4	4	4	4	4	4	4	4	4	5	4	4	4	4	5	5	2	5	2	5
5	4	5	5	4	2	5	4	2	4	4	4	3	3	1	2	4	3	2	2	2	3	3	3	2	2	3	3	3	3	3	3	3	3	3	3	3	2	3	3	2	3	3	2	4	4	4	4	4	4
4	1	5	1	1	5	1	5	1	1	2	3	4	5	4	3	2	1	2	3	4	5	4	3	2	1	1	2	3	4	5	4	3	2	1	2	3	4	5	4	3	2	1	2	3	3	3	2	1	3
3	2	4	4	4	2	4	3	4	4	3	3	3	2	2	2	4	2	2	4	4	2	3	3	4	3	3	3	3	3	4	3	4	3	4	4	2	2	4	4	3	3	4	3	5	5	5	5	5	5
3	4	4	4	5	2	5	4	4	4	4	3	3	2	3	2	4	1	4	3	2	2	4	3	4	4	3	3	3	4	4	3	4	4	3	5	4	3	3	4	3	4	4	2	4	4	4	5	3	4
4	4	4	4	4	3	4	4	2	5	5	3	2	3	4	3	5	5	4	4	5	5	4	4	4	4	4	2	4	4	4	3	3	2	2	3	2	3	3	4	2	4	3	2	5	4	5	5	3	4
4	2	4	5	5	3	3	2	3	4	4	4	4	2	2	1	2	4	4	4	3	2	4	4	4	4	3	3	4	4	5	4	5	4	5	5	5	3	5	5	2	2	2	2	4	4	3	5	4	5
4	4	5	4	4	4	4	4	4	4	3	3	3	2	1	2	2	2	2	4	3	1	2	2	2	2	4	4	4	4	5	3	4	3	4	5	3	4	4	5	3	4	4	3	5	5	5	5	5	5
4	4	5	5	4	4	4	5	4	4	1	1	3	1	1	1	2	2	2	3	2	1	1	1	4	3	4	4	5	4	5	5	5	5	5	5	3	4	5	5	5	4	4	3	5	5	5	5	5	5
2	4	4	2	4	2	4	2	4	4	4	4	4	4	4	4	4	4	4	4	4	4	4	4	4	4	3	3	2	2	5	1	1	1	1	5	3	4	5	5	3	3	1	1	4	4	3	4	2	5
4	4	3	3	4	4	5	4	4	4	2	3	3	4	2	2	2	2	2	2	2	1	2	2	3	3	3	3	3	3	3	3	3	3	3	4	3	3	3	4	3	4	3	3	4	4	3	4	3	5
2	1	4	3	3	4	4	4	3	2	4	3	4	3	2	2	4	4	4	4	3	2	3	4	4	2	3	4	3	3	3	2	2	3	3	4	2	3	4	4	2	3	3	2	5	5	5	5	5	5
4	5	5	5	5	3	5	4	4	4	4	3	4	3	2	2	4	4	4	4	4	2	2	4	2	4	3	3	4	3	4	3	4	3	4	4	3	2	3	3	1	2	1	1	4	5	5	5	5	5
2	3	2	3	3	2	3	2	4	4	4	5	4	3	3	3	4	4	4	3	4	4	5	4	4	4	2	2	3	3	4	2	3	2	4	4	2	3	3	4	1	2	2	2	4	3	4	4	4	5
2	3	5	4	3	1	4	3	3	4	4	4	3	2	3	2	3	1	3	3	4	2	3	2	3	3	3	3	3	3	3	3	3	3	3	3	3	3	3	3	3	3	3	3	3	3	3	3	3	3
4	4	5	4	4	1	4	2	3	2	2	4	1	1	1	1	1	1	1	2	1	1	1	1	1	1	4	5	5	5	5	5	5	5	5	5	5	5	5	5	4	5	5	5	5	5	5	5	5	5
4	4	4	3	4	2	4	4	3	4	4	4	4	4	4	3	4	3	4	4	4	4	4	4	4	4	2	3	3	3	2	3	3	3	4	3	2	2	2	3	2	3	3	2	3	4	4	3	2	2
5	4	5	4	3	2	4	2	3	4	4	4	4	2	2	4	4	4	5	4	5	3	3	4	4	3	3	2	4	2	3	2	3	3	3	5	3	2	3	4	1	3	2	1	5	5	5	5	5	4
4	3	4	4	4	4	4	4	3	4	4	2	3	3	4	3	4	3	3	3	3	3	3	3	3	3	3	3	3	3	3	3	3	3	3	3	3	3	3	3	3	3	3	3	4	3	4	3	4	3
4	4	5	4	4	3	4	2	4	4	4	3	2	2	2	2	4	2	2	4	4	1	3	4	4	4	4	3	4	3	2	3	3	3	3	2	3	3	3	3	4	3	4	4	4	4	4	4	5	5
4	4	4	4	4	4	3	4	4	4	3	3	4	2	2	2	3	3	2	4	3	2	3	2	2	2	3	3	3	3	4	3	3	3	4	4	3	3	3	4	3	3	3	3	4	4	4	4	3	4
2	3	5	3	2	2	3	2	2	4	5	5	4	4	3	4	4	3	5	5	4	4	4	4	5	5	2	4	4	4	2	2	3	3	4	5	4	2	4	4	2	3	2	1	5	3	5	2	5	2
3	3	3	3	2	2	4	2	3	5	5	3	5	2	4	3	5	2	3	3	2	4	5	4	4	5	3	3	3	3	3	2	3	2	4	4	4	3	2	4	1	5	2	1	4	5	4	5	3	5
3	3	2	4	4	2	3	2	4	4	3	3	3	3	4	3	4	3	4	3	4	3	4	3	4	4	3	4	3	4	3	4	4	4	4	4	4	3	4	3	4	4	3	4	2	4	4	2	4	2
4	4	5	4	4	2	4	2	2	3	4	3	4	2	4	3	4	5	4	4	4	4	4	5	4	4	3	3	4	3	4	3	2	2	4	4	3	2	4	4	3	3	3	4	4	4	4	5	2	4
4	5	4	4	4	2	5	2	2	4	4	4	4	3	3	3	4	4	4	4	4	3	4	4	4	4	2	4	2	3	4	3	4	4	4	5	3	3	4	4	1	4	3	3	5	5	5	5	5	5
3	4	4	4	3	4	4	3	4	2	2	2	2	2	2	2	2	3	2	3	2	2	2	3	2	3	3	3	3	3	4	4	4	4	4	4	3	3	4	4	2	3	4	2	5	5	4	5	5	5
4	5	3	4	4	4	4	1	5	4	3	2	4	1	1	1	1	2	1	4	3	1	1	1	4	3	4	4	3	3	5	3	3	3	5	5	5	2	3	5	2	3	3	2	4	4	4	4	3	5
2	4	5	4	4	4	4	3	4	2	4	2	3	2	2	2	2	2	3	4	4	1	3	1	5	4	4	4	4	3	4	4	4	4	4	4	3	4	4	4	4	4	3	4	4	4	2	4	3	4
5	4	5	4	3	2	4	4	3	4	4	4	4	3	3	3	3	3	3	3	3	3	3	3	3	4	3	3	3	3	3	3	3	3	3	3	3	3	3	3	2	3	3	3	4	4	3	3	3	5
4	4	4	3	4	4	4	4	3	3	4	3	4	3	2	2	3	3	3	3	3	2	4	2	4	4	2	3	3	3	4	2	2	2	3	5	2	2	3	3	2	3	2	2	4	4	3	4	4	4
4	4	5	3	5	3	3	4	4	4	3	2	3	2	3	2	2	3	4	4	3	2	4	3	4	4	3	4	4	3	4	3	4	4	5	4	2	2	3	3	3	4	3	3	5	5	5	5	4	5
4	4	4	4	4	4	4	4	3	3	4	3	4	3	2	2	2	2	2	4	3	1	1	3	2	2	4	4	4	4	4	4	4	4	4	4	4	3	4	4	3	4	4	3	4	4	4	4	4	4
4	4	4	4	4	4	4	4	4	2	2	2	2	2	2	2	2	2	2	4	4	2	2	2	3	3	4	4	4	4	4	4	4	4	4	4	4	4	4	4	4	4	4	4	4	4	4	4	4	4
3	4	4	4	4	5	4	4	4	2	2	3	4	2	5	2	2	2	2	4	4	2	4	4	4	4	4	4	4	4	4	4	4	4	4	4	3	3	4	4	4	4	4	4	4	4	4	4	4	4
5	4	5	4	5	2	4	4	4	4	4	4	2	2	4	2	2	2	2	4	2	2	2	4	4	4	4	4	4	3	4	4	3	3	5	5	4	2	4	5	3	2	3	4	4	5	2	5	4	5
5	5	4	5	5	2	5	3	3	3	2	2	3	2	2	2	1	3	2	2	3	1	2	3	3	3	4	5	5	4	5	4	3	3	5	5	5	4	4	5	5	4	4	5	5	5	3	5	4	5
4	5	5	3	4	4	5	4	4	4	2	3	4	2	1	2	4	4	3	4	2	1	4	2	4	5	4	3	5	5	5	4	5	4	3	5	4	3	5	5	1	5	5	1	4	5	5	3	4	5
5	4	5	3	4	5	4	5	4	2	2	2	4	2	1	1	1	3	2	4	2	2	2	2	4	4	4	4	4	4	4	4	4	4	4	4	3	3	4	4	4	4	4	2	5	5	5	5	4	5
5	5	5	4	5	3	5	3	5	3	1	1	1	1	1	1	1	1	1	1	3	1	1	1	3	1	4	3	4	4	5	5	5	4	5	5	3	3	5	5	3	5	3	3	5	5	5	5	5	5
5	4	5	4	4	5	4	5	4	4	4	3	4	2	2	2	4	4	4	4	3	1	2	2	4	4	3	4	4	4	4	3	3	4	4	4	2	2	4	4	2	4	4	3	4	5	4	4	4	4
5	5	5	4	4	5	5	4	4	4	3	3	3	3	4	2	2	2	3	4	2	4	3	2	4	4	3	3	3	3	4	3	4	3	4	4	4	3	4	5	2	4	4	2	5	5	5	5	5	5
5	4	5	5	4	5	5	5	5	2	1	2	3	1	1	1	2	2	1	2	2	1	2	1	2	3	5	5	5	4	5	4	5	4	5	5	4	4	5	5	4	4	4	4	5	5	4	5	5	5
2	4	3	3	4	3	2	2	4	4	3	4	4	1	1	1	3	3	2	3	1	1	4	1	4	4	5	5	5	3	5	5	5	5	5	5	3	4	5	5	3	4	5	3	5	5	5	5	5	5
4	3	5	4	4	3	4	2	3	4	4	3	4	3	4	2	4	4	4	4	3	3	1	3	3	3	3	3	4	2	5	3	3	3	4	4	2	2	4	3	2	3	3	2	4	4	3	4	3	5
4	4	4	4	3	2	4	4	4	3	3	3	3	3	3	3	3	4	3	4	3	2	4	3	3	3	2	2	2	3	3	2	2	2	2	3	2	2	3	3	3	2	3	2	4	4	3	4	3	4
4	4	4	4	4	2	4	3	4	3	2	2	2	2	2	2	2	2	3	4	3	2	2	3	4	3	3	3	3	3	4	3	3	3	3	4	3	3	4	4	3	4	3	3	4	5	3	5	4	5
2	4	5	3	5	4	4	1	5	2	2	4	2	2	2	2	2	3	4	4	4	2	1	2	4	3	3	3	4	4	3	3	4	4	5	5	3	3	4	5	3	4	3	2	5	5	5	5	5	5
3	5	2	5	5	3	1	5	5	5	5	5	5	5	5	5	5	5	5	5	5	5	5	5	5	5	1	1	2	2	2	1	2	3	2	2	2	1	2	2	4	3	2	4	5	5	3	5	1	5
4	4	3	4	4	4	4	4	4	4	2	2	4	2	2	1	2	3	2	4	2	2	2	3	4	3	5	4	4	4	4	4	4	4	4	4	4	2	4	4	3	4	4	4	5	5	5	5	5	5
4	4	4	5	4	4	4	2	4	2	2	2	3	2	1	2	2	2	2	2	2	2	3	2	3	2	5	4	4	4	4	4	4	4	4	4	4	5	4	4	4	4	4	4	5	4	3	4	5	5
2	1	5	5	5	5	5	4	4	4	2	2	3	2	1	1	3	3	2	4	2	1	4	2	4	4	4	4	4	4	5	3	5	5	5	5	5	4	5	5	4	5	4	5	5	5	5	5	5	5
4	4	5	4	4	5	4	3	5	2	2	2	2	1	1	2	2	3	2	4	2	1	3	2	3	3	4	4	3	3	4	4	3	3	4	5	3	3	4	5	4	3	4	4	5	5	2	4	3	5
2	4	5	4	5	4	5	3	3	4	4	5	5	2	3	3	4	5	5	5	4	4	4	4	5	5	4	3	3	4	3	3	3	3	5	3	2	2	4	4	3	2	3	3	4	4	3	4	3	5
2	5	5	4	5	3	5	2	4	4	4	5	4	3	3	3	2	2	4	4	4	3	4	4	5	5	3	4	3	3	4	3	4	3	5	5	5	4	2	3	4	3	3	4	4	4	4	5	5	5
4	2	2	3	2	2	4	4	3	3	2	4	3	2	3	4	3	4	2	2	2	4	4	3	4	4	3	4	2	2	2	2	4	4	3	4	4	3	3	4	2	3	4	2	4	4	3	2	2	4
3	3	4	3	4	3	4	3	4	4	3	4	3	3	4	3	4	4	4	5	3	2	3	3	4	4	4	4	4	3	4	3	4	3	5	5	3	3	5	4	4	2	2	3	5	4	3	4	4	5
3	3	5	4	5	4	4	4	4	3	4	5	4	4	3	3	4	4	4	4	3	2	2	1	2	3	3	3	3	3	5	3	4	3	5	5	3	2	5	5	1	2	2	1	4	4	4	4	3	5
4	3	4	2	2	1	4	2	3	5	4	5	5	3	5	4	5	5	5	4	5	5	5	3	5	5	4	3	3	2	1	3	2	2	4	2	2	3	4	3	1	3	2	1	2	4	4	4	3	5
4	4	4	2	2	2	3	4	4	4	2	2	4	2	2	4	2	2	2	4	3	2	3	2	4	4	3	3	3	2	3	3	4	4	4	5	2	2	3	3	3	3	3	4	4	4	4	4	4	4
4	4	3	4	4	2	3	2	3	3	3	3	4	3	3	3	4	3	4	3	4	2	3	3	4	4	3	4	3	3	3	3	3	3	3	3	3	3	4	3	4	3	3	3	4	4	2	4	4	5
5	4	5	5	4	2	2	4	2	2	2	2	2	4	2	1	2	4	2	4	2	1	1	1	2	2	3	4	4	2	3	3	2	2	4	4	2	2	4	5	2	2	4	3	4	4	4	5	3	5
4	4	4	4	4	5	4	3	4	4	2	4	4	2	2	2	3	2	2	4	4	2	2	2	3	3	3	4	4	4	4	3	3	3	4	5	4	2	3	4	3	4	4	2	5	4	5	5	5	5
5	4	5	3	5	2	5	4	5	4	3	3	4	2	4	2	4	2	4	4	2	1	1	2	5	4	4	3	4	4	4	3	2	2	4	4	4	2	4	4	1	4	2	1	4	4	4	3	2	5
4	4	4	3	4	3	4	3	2	4	4	2	3	4	4	2	3	2	2	2	3	2	2	2	3	2	3	4	4	3	2	2	2	2	4	3	2	3	3	3	3	3	2	2	4	4	4	4	4	5
3	3	3	3	4	4	3	4	4	4	3	2	3	2	2	2	2	3	4	4	3	2	3	3	3	3	3	3	4	3	3	3	3	3	3	3	3	2	4	4	3	3	3	3	5	3	3	3	3	5
1	4	5	4	4	3	5	2	3	4	2	2	4	2	2	2	2	2	2	4	3	1	2	2	4	4	4	4	4	5	5	5	3	3	3	5	4	4	4	4	4	5	4	5	4	4	3	4	4	5
4	4	3	3	4	2	4	4	4	4	3	3	3	2	2	3	4	4	3	4	3	2	3	3	4	4	3	3	3	3	4	3	2	2	4	4	3	4	4	4	3	3	4	3	5	5	2	4	4	5
4	3	4	4	4	3	4	4	3	4	4	3	2	3	3	3	4	3	3	4	3	2	2	2	3	2	3	3	4	3	4	3	3	3	4	4	3	3	3	3	3	3	4	4	4	4	3	4	2	4
4	4	4	4	3	2	4	4	4	5	4	2	4	4	3	4	4	4	4	2	2	2	4	4	4	4	3	3	4	4	2	3	3	3	3	3	2	2	2	4	2	3	4	3	4	4	4	4	4	4
4	3	5	4	4	2	4	4	3	4	4	4	4	4	5	4	4	4	3	4	4	3	4	4	4	4	2	2	2	2	3	2	3	3	2	4	3	2	3	2	1	2	3	1	4	3	3	4	2	4
4	4	5	3	5	3	4	3	3	4	3	3	4	2	1	1	3	3	4	4	4	1	3	4	3	4	2	4	4	4	4	2	4	4	4	5	3	3	3	4	2	3	3	3	4	4	2	4	2	4
3	4	4	4	4	4	4	4	4	3	3	2	4	1	1	1	4	2	3	3	4	2	3	3	4	4	3	3	2	3	4	3	3	3	4	5	3	2	3	4	2	4	3	4	4	4	5	5	5	5
5	4	4	4	5	2	4	4	4	4	4	3	4	3	3	2	2	4	4	3	2	4	4	3	4	4	4	4	4	4	3	3	2	3	4	4	3	3	4	4	4	4	3	3	4	4	3	3	3	4
3	4	5	5	4	5	4	3	4	4	4	4	4	3	2	2	2	3	2	3	2	2	2	2	4	3	3	3	4	4	4	3	3	3	4	5	4	2	3	5	2	3	2	2	4	4	4	4	4	4
5	4	5	3	4	5	4	5	3	4	3	4	2	4	2	3	4	1	2	4	4	3	2	2	4	4	3	3	3	3	5	2	2	2	3	4	2	1	4	4	2	4	3	2	5	5	5	5	5	5
4	4	5	3	5	4	5	4	4	3	1	3	2	1	1	1	1	2	4	1	3	1	1	2	1	3	5	4	4	5	3	4	3	3	4	5	3	5	4	5	2	4	4	5	5	5	4	4	2	5
4	4	4	4	5	5	5	4	5	4	3	1	4	1	3	3	4	4	2	4	2	1	2	2	4	4	4	5	4	4	4	4	4	4	4	4	4	4	4	4	5	4	4	4	5	5	5	5	5	5
4	5	5	5	5	5	5	4	5	2	2	2	3	2	3	1	3	1	2	1	2	1	2	1	2	1	5	4	5	4	3	4	5	4	3	4	5	3	4	5	4	3	4	5	4	5	4	3	4	5
5	5	5	5	5	5	5	4	5	4	4	4	4	1	1	1	1	1	2	4	4	2	4	4	4	4	4	4	4	4	4	4	4	4	4	4	4	4	4	4	4	4	4	4	4	5	5	5	5	5
4	4	4	4	2	3	3	2	4	4	3	3	4	4	4	3	4	4	4	4	4	2	3	3	4	4	3	3	4	2	3	2	4	3	5	4	2	2	4	4	4	4	4	3	4	5	4	4	4	5
4	4	4	4	5	3	2	2	4	4	4	3	4	4	2	3	3	4	4	4	3	1	3	3	4	3	4	3	4	4	4	4	4	4	4	4	3	3	4	5	4	4	4	4	4	5	5	4	5	4
4	4	3	4	4	3	4	3	4	4	3	3	3	2	2	2	3	3	2	4	2	2	2	3	4	3	2	3	3	3	3	3	3	3	3	3	2	2	2	3	2	3	3	3	4	4	4	4	4	4
4	4	5	4	4	2	4	4	4	4	2	2	4	2	2	3	2	4	4	4	4	2	4	2	2	2	4	4	4	3	5	4	4	4	5	5	4	4	4	5	4	4	3	3	5	5	3	5	5	5
4	4	4	4	4	4	4	4	4	3	3	3	2	2	2	2	2	2	2	2	2	2	2	2	2	2	3	3	3	3	3	3	3	3	3	3	2	2	4	4	3	4	4	4	4	4	5	4	5	4
4	4	5	4	4	3	4	5	4	4	2	2	4	2	1	1	4	2	4	4	4	2	2	4	4	2	4	4	4	3	4	2	2	2	4	4	3	2	5	4	2	3	3	2	4	3	4	4	4	4
4	4	4	4	4	5	4	4	4	4	2	2	3	2	2	2	2	2	2	3	3	2	2	2	3	3	4	3	4	3	4	4	4	4	4	3	3	3	3	4	3	3	3	3	4	4	4	4	3	4
4	5	5	3	4	4	4	4	5	3	3	3	3	2	2	2	2	2	1	3	3	1	1	1	3	2	4	4	4	4	4	4	4	4	5	5	4	3	4	5	4	5	4	4	5	4	4	5	4	5
4	5	5	3	5	5	5	5	2	5	5	2	2	1	1	1	5	5	2	5	1	1	4	3	4	3	5	5	3	5	4	3	4	3	5	5	4	2	5	5	1	5	4	1	5	5	5	5	5	5
5	4	5	5	4	4	5	5	3	4	4	3	4	1	2	2	3	2	4	4	4	1	4	4	4	4	3	3	3	3	4	3	4	4	4	4	3	2	3	3	2	3	3	2	4	4	3	4	3	4
5	5	5	4	4	5	5	5	5	4	1	5	5	1	4	3	1	1	5	5	5	3	5	4	5	5	5	4	5	3	4	5	5	5	5	5	5	5	3	5	3	3	5	1	5	4	4	5	5	5
3	3	5	4	5	4	5	2	5	4	3	3	2	4	3	4	4	3	2	3	4	2	2	3	4	3	3	3	3	2	4	3	3	3	4	2	3	2	3	4	3	3	2	3	4	4	4	4	3	4
4	4	4	2	4	4	4	4	2	4	4	4	4	4	4	4	4	4	4	4	4	2	4	4	4	4	3	3	4	4	4	2	4	3	4	4	2	2	4	4	2	4	2	2	4	4	4	4	4	4
1	2	1	3	4	3	4	1	2	1	5	3	2	2	5	2	4	5	1	5	3	1	2	4	4	3	5	4	5	2	2	2	4	1	5	2	2	1	4	4	1	3	5	2	4	3	5	1	2	4
5	2	2	1	2	4	2	3	2	4	4	3	2	3	4	5	4	3	2	3	4	5	4	3	2	3	4	3	4	4	4	4	4	4	4	4	4	4	4	4	4	4	4	4	3	4	4	4	4	3
2	3	3	3	4	3	2	2	3	3	4	4	3	4	2	3	4	4	4	4	3	4	3	4	4	3	4	4	4	3	4	4	4	4	5	5	4	3	4	4	2	4	3	3	4	4	3	4	2	4
4	2	5	4	2	2	4	4	2	2	2	2	4	4	2	5	2	2	4	2	2	1	1	4	3	2	5	4	4	2	4	5	3	4	5	5	2	4	5	5	4	2	5	4	4	4	4	4	4	4
4	4	5	4	4	2	2	4	2	4	4	5	4	4	5	4	4	5	5	4	4	1	4	4	5	4	3	2	2	2	3	2	3	3	4	5	2	2	3	4	2	3	2	2	4	4	2	5	2	4
4	4	4	4	4	4	2	2	4	4	4	4	3	2	2	2	3	2	2	4	3	2	2	2	4	3	4	3	3	2	4	2	3	3	4	5	2	2	3	4	2	4	3	2	4	4	3	4	2	5
4	4	4	4	4	3	4	2	4	3	3	2	3	2	3	3	3	4	4	4	3	2	2	2	4	3	3	4	4	4	4	3	4	4	4	4	4	3	4	4	2	3	4	3	4	4	2	4	4	4
4	4	4	5	5	1	4	2	5	2	4	5	4	5	2	2	1	2	4	4	3	2	2	2	4	5	3	3	4	2	3	3	4	3	4	5	3	2	4	3	2	4	2	2	5	5	3	5	4	5
4	5	4	4	5	1	5	2	4	4	4	4	4	4	4	4	4	4	4	3	4	3	3	4	4	3	2	2	3	3	4	3	3	3	4	4	2	2	3	2	2	3	2	2	4	5	4	5	3	4
4	2	5	4	4	5	4	4	4	5	2	2	2	2	1	1	4	2	4	4	4	1	4	2	5	4	4	5	4	2	4	3	4	2	5	5	3	2	5	5	2	3	4	1	4	4	2	4	2	5
5	4	4	4	4	4	4	4	3	4	4	3	3	2	3	2	3	2	2	3	2	2	2	3	4	2	4	4	4	4	4	4	4	4	4	4	4	4	4	4	4	4	4	3	4	4	4	4	4	4
4	4	5	4	4	4	4	4	4	4	2	2	4	2	2	2	4	4	4	4	4	2	2	3	4	4	3	3	3	3	4	3	3	3	4	3	2	3	2	3	4	4	3	4	2	4	4	4	3	4
4	5	4	2	3	2	4	2	3	5	4	5	4	4	3	3	4	4	4	4	5	4	4	3	4	4	2	3	2	3	4	4	4	4	5	5	4	4	4	3	4	4	2	3	5	5	5	5	5	5
3	3	3	4	4	3	3	3	3	4	4	3	3	3	3	3	3	3	3	3	3	3	3	3	3	3	3	3	3	3	3	3	3	3	3	3	3	3	3	3	3	3	3	3	4	4	3	4	4	4
4	5	5	5	2	2	4	2	1	4	3	2	4	2	1	1	4	3	3	4	3	1	3	4	5	4	2	4	3	4	4	2	4	4	5	4	4	3	4	4	3	5	3	2	4	4	4	4	4	4
2	3	4	4	4	4	3	2	4	4	4	3	3	4	3	3	3	4	4	4	4	3	4	4	4	3	3	4	4	3	3	2	4	4	4	4	3	4	4	4	2	2	2	2	4	5	3	5	5	5
5	2	5	2	2	4	2	4	5	2	2	2	1	4	1	1	1	2	1	2	1	1	1	1	1	1	3	3	3	4	4	4	4	4	4	4	2	3	3	5	2	3	4	2	5	5	4	5	4	5
2	4	4	4	4	4	4	2	4	4	3	4	4	3	4	2	4	4	4	4	4	4	4	4	4	4	4	4	4	3	4	4	4	3	4	5	5	3	4	5	4	4	4	4	5	5	5	5	5	5
4	4	4	4	3	3	5	2	3	4	4	5	4	3	3	3	4	4	4	5	4	3	3	3	5	5	3	3	4	3	4	3	4	2	4	4	3	2	3	3	2	3	4	2	5	5	4	5	4	5
3	5	5	4	4	2	4	2	4	4	4	3	3	4	2	2	4	4	4	4	4	2	4	4	4	3	3	4	4	3	4	3	4	3	4	4	3	3	4	4	3	4	3	3	4	4	4	4	4	4
3	4	4	4	5	3	4	3	4	4	3	2	4	2	3	4	3	4	4	4	3	2	3	3	4	5	4	3	4	4	5	4	4	4	4	5	5	4	4	5	5	4	4	5	4	4	2	4	2	5
4	4	5	4	4	4	2	4	4	2	2	3	2	2	2	2	2	2	2	4	2	1	2	2	3	3	3	4	4	3	4	3	3	3	4	3	3	3	4	4	4	4	3	3	4	4	2	4	4	4
5	5	5	5	4	2	5	2	2	5	5	5	5	3	1	2	4	2	4	4	4	2	2	3	5	5	3	4	4	3	5	3	3	3	3	5	2	1	3	3	2	2	3	2	5	5	4	5	4	5
4	4	5	4	4	4	4	2	4	3	2	2	3	4	3	2	1	2	3	4	4	3	2	1	2	3	3	2	4	3	3	2	2	3	4	3	3	2	3	4	3	3	4	3	3	2	4	3	4	2
4	4	5	4	5	4	3	5	2	2	2	3	2	2	3	2	3	2	3	2	3	2	3	2	2	2	3	4	3	3	3	2	4	4	4	4	4	2	3	4	2	3	3	2	4	4	4	4	4	5
4	2	5	4	4	4	4	5	5	4	3	3	4	2	4	2	3	3	2	4	3	2	3	2	4	4	4	3	4	3	4	4	3	3	5	5	3	3	4	5	3	3	3	3	5	5	4	5	5	5
3	4	3	3	4	2	3	2	4	5	4	3	3	3	4	4	4	4	4	3	2	2	2	2	5	3	3	2	3	4	4	3	3	4	2	3	4	2	3	3	4	3	4	3	4	3	4	3	3	4
3	4	2	5	4	1	5	3	3	5	5	4	5	5	3	5	5	5	5	5	5	5	5	5	5	5	3	4	3	3	5	4	4	3	3	5	5	3	3	3	2	4	3	3	5	5	5	5	5	5
4	4	4	4	4	2	4	4	2	4	2	2	4	2	2	2	2	4	3	4	2	2	4	2	4	4	4	4	4	4	3	4	4	3	4	3	3	4	4	4	2	4	4	2	4	4	2	2	4	4
4	4	3	3	4	4	4	3	4	3	2	2	2	2	2	2	2	3	3	2	2	2	3	2	4	2	4	4	4	4	4	4	4	3	4	4	4	3	4	4	3	4	3	3	4	4	4	4	4	4
3	3	5	4	4	4	4	3	4	4	4	4	4	4	3	3	4	3	4	4	3	3	4	4	4	3	3	3	3	3	3	3	3	2	3	3	2	3	3	3	3	2	3	3	4	4	4	5	4	5
4	4	4	4	4	4	4	2	4	4	3	3	4	2	2	2	4	2	2	4	2	3	3	3	4	4	3	3	2	4	3	4	4	4	4	4	3	2	4	4	2	4	3	2	4	4	2	4	2	4
4	4	4	4	4	4	4	4	4	3	2	2	3	2	2	2	2	2	3	4	2	2	2	2	4	4	3	4	4	4	4	4	4	4	4	4	4	4	4	4	2	3	4	2	4	4	3	4	4	5
4	5	4	4	3	4	4	4	4	2	2	2	3	2	1	1	1	2	1	3	2	2	1	4	3	3	4	3	4	3	3	3	3	3	4	5	5	4	3	4	4	3	4	4	4	4	4	5	5	5
5	4	4	4	5	4	4	4	5	4	4	3	1	1	1	1	1	2	1	4	2	1	1	1	3	4	3	4	4	4	3	3	4	4	5	3	4	3	4	4	2	3	3	2	4	4	3	4	3	5
5	4	2	4	5	3	4	2	2	4	4	3	4	3	3	3	3	3	4	4	2	3	3	3	4	4	3	3	3	3	4	4	4	3	4	5	4	3	3	4	3	4	4	4	5	5	4	4	3	5
4	4	2	4	2	4	5	4	4	4	2	2	4	2	4	2	4	4	4	4	4	2	3	3	4	4	4	4	4	4	4	4	4	4	5	4	3	3	5	4	3	3	2	2	4	4	4	5	4	4
5	5	5	4	3	4	3	5	3	4	3	4	3	4	3	3	3	3	3	3	3	3	3	3	4	4	3	3	3	3	3	3	3	3	4	3	3	3	4	3	2	3	3	2	4	4	4	4	4	5
3	3	3	3	2	3	4	2	4	4	4	3	2	2	3	4	3	4	2	4	4	2	2	2	3	4	3	3	3	3	3	3	3	3	4	4	3	2	3	3	2	3	2	2	4	4	3	4	3	4
2	4	4	4	4	3	4	2	2	4	5	3	4	2	2	2	4	4	4	4	5	2	2	2	4	4	4	4	4	4	5	4	4	2	4	4	4	4	4	4	2	4	4	2	5	4	4	4	3	5
5	4	5	4	3	3	4	4	1	5	5	5	3	4	4	4	5	4	4	4	4	5	4	1	3	4	4	3	3	2	4	2	5	4	4	4	3	2	2	3	4	4	3	4	5	4	5	5	5	5
4	5	5	4	4	3	4	5	4	3	4	2	3	4	3	2	3	3	3	3	3	2	3	3	3	4	3	3	4	3	3	3	3	3	3	3	3	3	3	3	3	3	3	3	4	5	5	4	4	3
4	4	5	4	4	4	5	4	5	4	3	4	4	3	2	2	4	2	3	4	3	2	2	3	4	3	3	3	4	3	4	3	4	4	5	5	3	3	3	4	3	3	4	3	5	5	5	5	4	5
1	4	3	3	2	3	2	2	2	4	5	4	4	4	4	3	4	4	4	4	4	3	4	4	4	4	2	4	2	2	4	3	4	2	4	4	2	1	2	4	3	3	3	3	4	4	3	4	3	4
3	3	5	2	2	2	2	4	1	4	4	4	3	5	3	3	4	3	4	3	4	2	3	3	4	3	3	3	3	3	1	3	4	3	2	3	4	1	2	1	1	1	2	1	3	5	3	5	5	3
2	3	5	2	4	3	4	2	4	4	4	3	4	2	4	4	4	4	3	4	4	2	4	4	4	5	4	4	4	3	3	2	2	2	4	4	3	3	4	5	4	5	4	4	5	5	5	3	5	5
4	4	4	4	4	2	4	2	4	4	4	4	4	3	4	3	3	3	3	3	3	3	3	3	3	3	3	3	3	3	3	3	3	3	3	3	3	3	3	3	3	3	3	3	4	3	3	3	4	5
3	3	5	4	4	2	4	4	4	4	4	3	4	4	3	2	4	3	4	4	4	3	4	3	4	4	4	4	3	3	2	3	3	2	4	4	3	3	3	4	1	4	3	2	4	2	3	3	2	5
5	4	5	4	4	4	4	2	4	4	3	3	4	3	2	2	4	3	2	4	4	2	2	2	4	3	2	3	2	3	3	2	3	3	3	4	2	2	3	3	3	3	2	2	4	4	3	4	3	4
4	4	5	5	4	4	5	3	4	4	3	4	4	2	3	5	3	3	3	5	2	1	4	1	3	4	3	3	3	3	4	4	3	3	5	5	3	2	4	5	1	4	2	3	5	5	5	5	5	5
5	5	5	5	5	2	5	5	5	5	5	4	5	5	5	4	5	5	5	5	4	3	4	4	5	4	1	1	4	4	5	3	2	3	5	5	3	3	5	5	5	5	3	2	5	5	5	1	1	5
5	4	5	5	5	5	5	4	4	4	2	4	4	2	1	2	3	3	2	5	4	2	4	3	4	3	3	4	4	3	5	3	3	2	5	5	2	2	2	3	3	3	3	3	4	4	4	5	3	5
4	4	4	4	2	2	2	4	4	3	2	4	2	2	2	2	2	2	2	2	2	2	2	2	2	2	5	4	4	3	4	4	3	4	5	4	3	3	4	3	4	4	3	4	5	5	5	5	5	5
4	4	4	3	4	3	3	2	4	4	4	4	4	3	3	4	4	4	4	4	3	3	4	3	4	4	2	2	2	3	4	2	3	3	3	3	2	3	3	3	3	4	3	3	4	4	3	4	4	4
3	4	5	5	4	3	3	2	2	4	4	4	4	4	3	3	4	3	4	4	3	2	3	2	4	4	4	3	3	4	3	3	4	4	3	5	3	3	3	4	4	4	3	4	4	4	4	4	4	4
3	4	3	3	4	3	4	3	4	4	4	5	5	3	2	2	3	3	4	4	4	2	3	3	4	5	4	4	4	3	5	4	3	2	4	5	2	2	2	3	2	4	3	2	4	4	4	5	4	5
5	5	5	4	3	1	3	5	1	4	4	3	3	3	2	4	4	4	3	3	4	3	3	4	4	4	3	4	3	3	4	4	4	4	4	4	3	1	1	3	1	2	3	2	5	5	4	5	5	5
4	4	4	2	4	2	4	4	5	5	5	4	2	5	2	1	4	2	1	5	4	2	1	4	4	4	2	5	3	2	5	1	4	3	5	5	2	1	5	5	2	2	2	3	5	5	5	5	5	5
5	5	5	4	3	3	3	1	4	4	2	3	3	2	2	2	2	3	2	2	2	2	3	1	4	4	3	3	3	3	4	3	3	2	4	4	2	3	3	3	4	2	4	4	1	3	3	4	4	4
3	5	5	3	3	4	4	2	5	5	5	3	5	3	2	4	3	3	3	3	3	2	4	5	5	5	2	3	3	3	4	2	4	4	4	4	3	2	3	3	1	3	2	1	4	4	4	4	4	4
4	4	4	5	5	2	4	2	4	4	4	3	4	2	2	4	4	4	4	4	4	2	4	2	4	4	4	3	4	3	3	4	3	2	4	4	3	3	3	3	4	3	4	4	4	4	4	4	4	4
4	4	4	4	4	3	4	4	4	4	3	3	2	3	2	2	2	3	2	3	3	2	2	2	4	3	3	3	4	3	4	3	3	3	4	4	3	2	4	4	4	3	3	3	4	4	3	4	2	4
4	5	5	4	3	5	5	2	4	4	4	3	3	2	2	1	1	1	2	5	2	1	3	3	5	5	4	5	5	4	5	4	4	4	5	5	4	3	5	5	3	4	4	3	5	5	5	5	4	5
5	4	5	4	4	5	3	4	4	5	3	3	4	1	1	1	2	3	3	3	4	1	3	1	4	3	3	4	3	2	3	4	4	4	5	3	2	2	5	5	2	3	4	2	4	4	4	4	4	5
4	5	5	4	5	4	5	5	2	4	3	2	2	2	3	4	1	2	4	2	4	2	2	4	5	4	3	3	4	3	2	2	4	2	3	3	2	3	2	3	1	3	2	1	4	3	1	4	4	5
4	4	5	2	5	1	4	5	1	3	4	4	4	4	3	3	4	3	2	4	1	1	4	3	5	5	3	4	4	2	3	2	3	2	4	3	1	3	4	4	1	3	2	1	4	4	4	4	3	5
5	5	4	4	4	5	4	3	4	4	3	3	4	2	3	2	4	4	3	4	4	2	3	1	5	3	3	4	3	3	4	3	4	2	5	5	3	2	4	4	2	3	3	2	5	5	4	5	4	5
2	4	3	2	4	4	4	2	4	4	4	3	4	4	3	3	4	3	4	4	5	2	2	2	4	4	3	2	3	4	3	3	3	4	3	3	2	3	4	4	2	3	3	2	5	5	5	5	4	5
5	4	3	5	4	2	5	5	4	4	3	4	4	2	1	1	2	3	4	4	4	1	3	1	4	4	4	4	4	4	4	3	4	4	5	3	3	3	5	5	4	4	4	3	5	5	5	5	5	5
4	4	5	4	4	4	4	4	4	4	2	2	4	2	2	2	4	4	4	4	4	2	3	3	4	3	3	4	4	4	4	2	4	4	4	4	3	4	4	4	3	4	4	3	4	4	4	4	5	5
3	4	5	4	5	3	5	4	5	4	4	4	4	3	4	3	4	3	4	5	4	2	4	2	4	4	2	3	4	3	5	2	3	3	4	5	2	1	3	5	1	2	3	1	5	5	3	4	4	5
3	4	4	3	4	1	4	1	2	5	4	4	4	4	4	4	4	5	2	4	4	4	4	4	4	2	3	4	2	2	4	2	4	2	4	3	2	1	3	4	1	4	4	2	4	4	4	3	4	1
1	4	4	4	3	4	4	4	4	3	2	3	4	4	2	2	2	2	2	2	3	3	2	2	3	2	3	3	3	3	4	3	4	3	4	4	2	2	4	4	2	4	3	3	4	4	3	4	3	4
4	4	5	4	4	3	4	3	4	4	4	3	4	4	3	2	4	4	4	4	4	3	4	3	4	2	2	3	4	4	3	2	2	4	4	3	2	3	4	4	4	4	3	4	4	4	4	3	4	4
1	2	5	2	5	2	2	1	4	3	2	4	5	2	2	4	1	5	4	4	5	1	3	4	4	2	5	5	5	4	4	3	3	4	5	5	3	2	5	5	1	2	2	1	5	4	5	5	4	5
4	3	3	3	3	3	4	3	4	4	4	4	3	1	2	3	4	4	3	4	2	2	4	3	2	4	2	3	2	4	3	5	2	4	2	4	2	1	2	1	3	3	4	4	2	3	2	3	4	4
5	2	4	5	4	4	3	3	4	4	2	1	4	2	1	1	2	2	1	2	3	2	4	1	4	4	3	3	3	3	3	3	4	4	4	4	3	3	3	3	3	3	3	3	4	4	4	4	4	4
4	5	5	5	4	4	4	2	4	4	4	3	4	4	3	2	4	4	4	4	4	3	4	3	2	2	3	3	3	4	4	3	2	2	4	4	4	2	3	4	4	4	4	3	4	4	4	3	4	4
5	4	5	4	5	4	4	5	4	4	3	3	4	3	4	1	3	4	4	5	4	2	3	4	3	2	3	4	4	3	3	3	3	4	3	4	2	2	3	3	2	3	2	3	5	5	5	5	5	5
5	4	5	5	5	5	5	3	4	4	2	1	4	2	1	1	2	2	1	2	3	2	4	1	4	4	3	3	3	3	3	3	4	4	4	4	3	3	3	3	3	3	3	3	4	4	4	4	4	4
4	5	5	5	5	5	5	5	5	4	4	3	3	3	1	3	4	3	3	4	4	2	3	4	4	3	3	4	3	3	5	3	3	3	3	3	3	3	3	3	3	3	3	3	4	4	4	4	4	4
5	5	5	5	5	5	5	5	5	1	4	4	5	5	4	4	5	5	5	4	5	3	5	2	5	5	2	2	3	3	3	1	2	2	2	4	2	2	3	3	1	3	3	1	4	5	4	4	2	5
4	3	5	2	5	2	4	4	2	5	5	5	5	5	5	5	5	5	5	4	4	4	4	5	5	5	1	1	1	1	1	2	2	1	3	2	1	2	2	3	1	1	1	1	4	4	2	4	2	5
3	3	4	4	5	2	4	2	4	3	3	3	3	3	3	3	3	3	3	3	3	3	3	3	3	3	3	3	3	3	3	3	3	3	3	3	3	3	3	3	3	3	3	3	3	5	4	2	2	5
3	4	3	3	4	3	4	4	3	4	4	4	4	4	3	4	4	3	4	4	4	4	4	4	4	4	2	3	3	3	2	2	3	2	3	3	2	2	3	4	2	2	3	2	4	4	4	4	4	4
3	5	5	3	4	2	4	3	2	5	3	3	4	1	1	1	4	4	4	4	4	3	5	5	5	5	5	5	5	5	5	3	3	3	5	5	3	3	5	5	5	5	3	5	5	5	5	5	4	3
4	4	5	3	4	2	4	2	4	4	4	4	4	2	2	2	3	2	4	4	4	3	4	2	4	4	3	3	3	4	2	3	2	3	4	3	2	3	3	3	2	2	3	4	3	4	4	4	5	5
5	4	4	4	1	4	5	3	3	4	5	5	5	3	2	4	5	4	1	4	5	2	5	4	5	4	4	3	5	3	3	3	2	2	4	5	3	4	2	3	1	2	2	1	4	5	2	5	5	5
4	4	5	3	3	3	4	4	3	3	2	4	4	2	4	2	3	4	3	4	2	3	4	3	4	4	3	4	4	3	3	2	3	3	3	3	3	2	2	4	4	4	3	3	5	5	4	4	5	5
4	4	5	4	4	2	4	3	4	2	3	2	4	2	2	2	3	2	4	3	4	2	3	2	2	4	3	3	4	4	3	3	3	4	4	3	3	3	4	5	3	2	3	3	5	5	4	5	5	5
4	3	5	4	4	3	4	4	3	4	4	3	4	3	1	2	3	4	3	4	3	2	3	3	2	3	3	3	4	3	4	3	3	3	4	4	3	3	4	4	3	3	4	3	4	5	5	5	4	5
4	4	5	4	4	4	4	3	4	2	3	2	3	2	1	1	2	3	2	3	2	1	2	3	3	3	3	4	4	3	5	3	3	3	4	4	3	3	3	3	3	3	3	3	4	4	4	4	3	5
3	3	4	4	4	5	4	5	4	4	4	2	3	1	1	2	2	3	2	4	4	2	3	2	4	4	3	4	4	3	3	2	2	2	4	3	2	2	3	4	3	4	4	3	4	4	4	4	3	5
5	5	5	4	4	4	4	4	4	4	4	4	4	3	3	4	4	2	4	4	4	3	4	3	4	4	3	3	4	2	2	2	3	3	4	4	3	4	4	4	3	3	4	3	4	4	2	2	2	4
4	4	5	3	4	5	5	5	5	4	4	4	2	3	1	1	3	3	4	5	4	3	1	3	2	1	4	3	4	5	4	3	5	4	4	5	3	2	4	5	5	4	4	5	4	5	5	5	4	5
4	5	4	5	5	4	5	4	5	2	3	3	4	3	3	2	3	4	4	3	3	3	3	3	2	2	3	4	3	4	4	3	4	5	5	5	5	2	3	4	3	3	4	3	4	4	4	4	4	4
5	5	5	4	5	5	4	4	4	5	4	3	4	1	3	4	3	3	2	4	4	2	3	2	3	3	3	4	4	3	5	3	3	3	5	5	2	3	3	5	5	3	4	3	5	5	5	5	3	5
4	5	5	5	5	3	5	4	5	4	2	3	4	2	3	3	4	3	4	5	5	4	5	3	4	4	5	4	5	5	5	4	3	2	4	5	3	3	4	5	3	5	2	3	4	5	5	5	3	3
4	3	4	3	3	2	3	3	4	3	4	4	3	3	3	4	4	3	4	3	4	4	4	4	4	4	3	4	4	3	3	2	3	2	4	4	3	3	3	4	2	3	3	2	4	4	3	3	3	4
2	4	5	3	5	2	4	1	3	4	4	5	5	3	2	2	5	2	1	4	5	5	5	4	5	4	4	2	4	4	3	2	3	2	3	4	4	3	3	4	4	3	3	3	5	5	5	5	5	5
3	4	4	4	4	2	4	2	3	4	4	2	2	2	2	2	2	2	3	4	3	2	3	4	3	3	3	3	3	4	4	3	4	2	3	4	3	3	3	3	2	3	3	3	4	4	4	4	4	4
4	4	2	4	2	2	5	4	4	4	4	4	4	2	3	4	4	3	4	4	4	4	4	3	4	4	3	4	4	4	3	3	3	3	4	4	3	2	2	4	2	3	2	2	4	4	4	4	2	5
4	4	4	3	4	3	5	3	5	4	3	4	2	3	2	2	3	2	4	5	4	2	3	3	4	4	2	3	4	3	5	3	3	3	4	5	3	3	4	4	2	3	3	2	5	5	3	4	2	5
4	4	5	4	4	4	4	4	4	2	2	2	4	2	2	2	3	2	2	3	2	2	2	2	4	4	3	4	3	4	4	3	3	3	3	3	3	3	3	3	3	3	3	3	4	4	3	5	3	5
2	4	3	5	5	5	5	3	5	4	4	3	5	5	4	1	5	4	4	5	4	4	4	4	4	5	4	5	5	3	5	2	4	5	5	3	4	2	3	5	5	4	5	5	5	5	5	5	5	5
4	4	5	5	4	4	4	4	4	5	4	3	3	2	1	2	4	4	4	5	4	1	2	1	3	4	3	3	3	2	4	2	4	4	3	5	3	2	4	4	1	3	4	1	5	5	5	5	5	5
2	2	2	5	2	2	4	2	2	3	2	2	2	2	2	3	2	2	2	3	2	2	3	3	3	3	4	4	3	3	3	4	3	4	4	4	3	4	3	4	3	4	3	4	4	4	4	4	4	4
4	4	4	4	4	2	4	2	4	5	4	4	4	2	4	3	4	2	3	4	4	2	5	4	5	5	4	4	4	3	4	3	3	4	4	4	3	4	4	4	2	4	2	2	4	4	4	4	4	4
3	3	5	3	5	4	4	4	5	2	4	2	3	3	2	1	2	1	2	3	4	2	3	3	2	3	3	4	3	3	3	5	4	3	4	4	5	3	2	5	5	2	4	2	5	5	4	4	5	5
3	4	5	3	4	2	3	2	4	5	5	5	5	4	3	3	4	2	4	3	4	3	4	4	4	4	2	3	3	4	4	3	2	2	3	4	2	2	4	4	2	3	2	2	5	5	4	5	4	5
3	5	5	3	5	3	5	1	4	1	3	1	4	1	2	2	4	1	3	2	1	3	2	4	5	5	1	2	1	1	2	1	2	1	1	2	2	1	1	2	3	1	3	2	1	2	1	3	2	5
5	4	5	4	5	4	5	4	4	4	4	4	4	4	2	2	5	2	4	5	5	3	2	3	5	4	4	4	4	3	5	3	3	3	5	5	3	3	4	5	3	3	4	4	5	5	2	2	4	5
3	5	5	5	4	5	4	5	4	4	1	5	3	1	1	1	1	1	1	5	4	1	2	1	3	1	4	5	4	4	4	3	5	3	5	5	4	3	5	5	1	5	5	2	5	5	5	5	1	5
4	4	5	4	5	5	5	4	5	4	4	2	3	2	2	2	2	2	3	2	2	2	2	2	2	2	3	3	4	3	4	3	4	4	4	4	4	4	5	5	2	4	4	2	4	4	4	4	3	5
4	4	5	4	4	3	4	1	4	3	3	2	2	3	2	3	3	3	3	4	2	2	2	2	4	2	3	3	4	4	4	3	4	3	3	4	3	3	4	4	2	3	3	2	5	5	4	4	4	4
4	4	5	4	5	2	4	3	4	4	3	2	2	1	3	2	3	5	4	4	3	3	2	1	5	5	4	4	3	2	4	3	2	2	3	5	2	3	2	4	3	5	3	4	5	5	4	4	4	5
3	4	5	5	5	5	3	4	4	5	4	3	4	3	2	2	3	2	1	3	2	1	2	3	4	4	4	4	4	3	4	3	3	2	4	5	3	2	3	4	4	5	4	4	5	5	4	5	3	5
3	5	2	4	3	3	3	3	3	4	4	4	5	4	3	5	4	5	4	4	5	4	3	5	5	2	2	2	2	2	2	2	2	3	2	2	2	3	3	3	3	3	3	4	4	4	4	5	5	3
4	3	3	4	3	4	3	3	3	4	4	3	3	2	2	3	4	3	3	4	2	3	4	3	4	4	3	3	3	4	3	3	2	3	4	3	4	3	3	4	3	4	3	3	4	4	2	2	4	4
5	5	5	5	3	3	3	4	3	3	2	3	4	2	3	3	3	2	3	4	3	2	4	4	4	4	3	3	3	3	3	4	3	3	4	4	4	3	3	4	3	4	3	3	3	3	3	4	3	4
2	4	2	5	2	5	5	2	2	2	4	3	4	2	4	2	2	4	4	4	3	2	4	2	4	4	3	4	2	2	5	3	5	5	5	5	3	2	2	3	3	5	2	1	5	4	4	4	4	5
4	4	4	3	4	2	3	2	4	4	3	2	3	2	3	2	3	3	2	3	3	2	2	3	4	4	3	3	3	3	3	3	3	3	3	3	2	3	3	3	3	3	3	3	4	4	4	4	4	4
2	4	5	4	4	2	4	2	4	4	4	4	4	4	3	2	4	2	4	4	4	2	4	4	4	4	2	4	4	2	4	2	3	3	4	4	2	2	4	4	2	4	3	2	5	5	5	5	2	5
4	4	3	4	3	2	4	4	4	5	4	2	4	2	2	2	4	3	4	4	4	2	3	4	5	5	2	4	4	3	4	3	4	4	5	4	3	2	4	4	2	4	4	2	5	5	5	5	3	5
4	3	5	4	4	3	4	4	3	2	4	4	4	3	3	4	3	2	1	2	3	1	4	3	3	3	3	2	4	3	5	3	3	3	2	5	2	2	4	4	2	3	3	2	5	4	4	3	3	4
4	4	5	4	5	5	5	3	3	3	1	2	1	1	1	1	2	1	1	1	1	1	1	2	2	1	3	4	4	3	3	3	4	4	4	4	3	3	4	4	3	3	4	3	5	4	5	5	5	5
4	4	4	4	2	3	3	4	2	2	4	4	2	4	4	4	3	4	4	4	4	3	4	4	3	4	3	3	3	3	3	3	3	3	3	4	3	3	4	4	2	3	3	2	5	5	5	5	5	5
3	3	3	4	4	3	3	3	4	4	4	3	4	4	4	4	4	3	4	4	3	3	3	3	4	4	3	3	3	3	4	3	4	3	4	4	2	2	4	4	3	3	3	2	4	4	2	3	3	4
4	4	4	4	4	4	4	2	4	4	3	4	4	2	2	2	2	2	4	4	4	2	4	4	4	2	5	5	5	4	4	5	4	4	5	5	5	4	5	5	4	5	5	4	4	4	4	5	5	5
5	4	4	4	5	4	2	5	4	4	4	2	2	2	2	2	2	2	4	4	3	2	2	2	2	2	4	4	4	4	4	4	5	5	4	4	4	4	4	4	4	4	4	3	4	4	4	4	4	4
5	5	5	4	5	4	4	3	4	4	4	2	4	3	2	3	2	1	1	4	2	1	1	2	3	4	4	4	4	3	4	3	3	2	5	5	3	3	3	4	3	3	4	4	5	5	4	4	4	5
4	4	5	5	5	5	4	4	4	2	2	2	2	2	1	1	2	3	2	3	3	1	2	2	4	3	4	3	3	3	4	3	3	2	3	4	3	3	4	3	3	3	3	3	4	4	3	4	3	4
2	2	5	4	3	4	3	2	4	4	5	4	4	3	2	3	5	3	4	4	5	5	2	4	2	2	2	2	4	3	5	3	3	2	5	5	2	2	2	4	5	2	2	2	5	5	3	5	4	5
3	5	5	2	3	1	5	3	3	5	5	5	5	3	4	5	5	4	5	3	5	3	3	5	5	4	3	4	4	3	2	2	3	2	4	4	3	2	3	4	1	3	3	2	5	5	5	5	3	5
4	3	4	4	4	2	3	3	3	4	4	3	4	3	2	4	4	3	3	4	3	2	3	3	3	3	2	2	3	3	3	3	3	3	3	3	3	2	2	3	3	2	3	3	4	4	4	4	3	4
4	3	5	4	4	2	4	2	3	4	5	5	5	5	5	5	4	5	5	5	5	5	5	5	5	3	3	4	2	3	2	4	4	5	5	5	1	3	2	4	3	3	4	5	5	4	3	4	4	3
4	3	4	4	3	3	3	4	4	3	4	3	2	3	2	2	3	3	2	4	3	2	2	4	4	3	3	3	3	3	4	2	2	2	4	4	3	2	3	3	2	3	3	2	4	4	4	4	4	5
4	4	4	4	4	2	4	2	4	4	4	2	4	2	2	2	2	4	4	4	2	2	2	2	4	2	4	4	4	4	4	4	4	3	5	5	4	4	4	5	5	4	4	4	5	5	3	5	4	5
4	4	5	3	4	2	4	3	3	4	4	3	4	4	3	4	4	4	4	4	4	3	3	2	4	4	2	3	3	3	4	2	3	2	4	4	3	2	3	4	2	3	3	2	3	3	3	4	4	4
3	4	4	4	4	4	4	2	4	4	3	2	3	2	2	3	4	4	3	4	4	2	4	4	4	3	3	4	4	2	5	3	4	3	5	5	5	2	3	4	2	3	4	3	5	5	5	5	3	5
4	4	4	3	4	4	4	3	3	3	4	4	4	3	3	3	4	4	4	3	4	3	4	3	4	4	3	3	3	3	3	3	3	3	3	3	3	3	3	4	2	3	2	2	4	4	3	3	3	4
4	4	5	4	3	3	3	3	4	4	3	2	4	3	2	3	4	3	4	4	3	2	1	2	3	3	2	3	3	2	4	3	2	2	4	5	2	2	4	4	2	3	3	2	5	5	3	3	2	4
4	4	4	3	5	3	4	4	4	3	2	3	4	2	2	3	3	3	3	3	2	2	2	2	4	2	3	3	3	3	3	2	3	2	4	4	3	2	4	4	3	3	3	3	4	4	4	4	4	4
5	3	5	4	5	5	3	4	4	4	4	2	2	1	4	3	3	4	5	5	4	4	4	4	4	4	3	4	4	4	4	4	2	2	4	4	3	3	4	4	2	4	2	3	5	5	4	4	3	4
4	5	5	5	4	4	5	3	5	4	4	4	3	3	4	3	2	2	1	1	3	2	2	1	4	4	5	4	4	4	5	3	4	4	4	4	3	2	5	5	3	3	4	3	4	4	4	5	5	5
5	5	5	4	5	5	4	5	5	5	4	4	2	1	1	1	2	2	1	5	4	1	2	1	4	2	4	4	4	4	3	3	3	3	4	4	3	3	4	4	3	4	4	3	5	5	5	5	4	5
2	2	5	4	3	4	4	2	3	2	2	2	4	1	2	3	3	4	4	3	3	1	4	4	4	3	4	5	3	4	4	5	3	4	5	5	4	4	3	5	3	5	5	5	4	4	2	2	2	5
4	3	4	5	5	4	4	2	4	4	3	3	4	3	2	4	4	2	5	3	3	1	3	5	5	3	4	3	4	3	4	3	3	2	4	5	3	1	4	5	3	4	5	1	5	4	5	5	1	5
3	4	5	5	5	5	5	1	2	4	4	4	4	4	2	3	2	2	4	4	4	2	4	2	4	4	4	3	4	3	2	2	4	3	4	4	3	4	3	4	4	4	3	4	5	5	5	5	5	5
5	4	5	3	2	2	4	4	3	3	4	3	2	3	3	3	2	2	2	3	3	2	3	2	3	3	3	3	2	3	5	3	3	4	4	5	4	3	4	5	3	3	4	3	5	5	4	4	5	4
4	4	4	2	4	4	4	4	3	2	4	4	4	2	2	2	2	2	3	4	3	4	4	4	3	2	3	3	3	3	3	3	3	2	4	4	3	3	4	4	4	4	4	4	4	4	2	4	4	4
4	4	5	4	4	2	4	5	4	4	4	3	4	3	1	2	4	4	2	4	4	2	2	2	4	3	3	4	4	3	4	3	4	3	5	4	2	2	4	4	2	4	3	3	4	4	1	4	5	5
3	3	5	2	3	3	4	3	3	4	3	4	4	3	3	3	4	4	3	4	4	2	3	2	4	4	2	3	3	3	4	2	2	2	4	4	3	2	4	3	3	3	2	2	5	4	4	4	3	5
2	4	5	4	5	1	4	2	3	4	4	4	4	3	2	2	4	4	4	5	5	3	3	3	5	5	3	3	3	3	3	3	3	3	3	3	3	3	4	3	2	3	3	2	4	5	3	3	4	5
5	4	5	4	4	2	1	5	1	3	3	3	4	3	1	1	1	1	1	1	1	1	1	1	1	2	3	3	3	3	3	3	3	3	3	3	3	3	3	3	3	3	3	3	5	5	5	5	5	5
2	4	4	4	4	3	4	3	3	4	4	3	4	2	2	3	3	3	3	4	3	2	2	3	4	4	3	3	4	3	4	3	4	4	4	4	4	2	4	4	2	3	2	2	4	4	3	4	4	4
3	4	5	4	5	3	4	3	4	4	4	2	4	2	2	2	4	2	4	4	4	4	2	3	4	2	3	5	5	4	5	2	2	2	5	5	2	1	5	5	3	4	3	2	5	5	4	5	3	5
4	4	5	3	4	3	4	5	3	4	3	4	4	4	4	2	4	3	4	4	3	4	4	3	4	4	3	3	3	3	3	3	3	3	3	3	3	3	3	3	3	3	3	3	3	3	3	3	3	3
5	5	5	3	4	3	3	5	3	4	4	3	3	2	2	2	2	3	2	4	2	2	2	3	2	2	3	3	4	3	4	3	4	3	4	3	3	2	4	4	4	4	4	4	4	4	4	4	2	4
4	4	5	4	3	5	4	4	4	3	3	4	3	2	2	3	4	3	3	4	3	2	3	3	3	3	3	3	3	3	5	3	3	3	3	5	2	2	4	3	4	4	3	3	5	5	3	5	4	5
5	5	5	5	4	2	5	5	5	4	2	4	3	2	2	5	2	1	1	5	5	3	2	2	5	4	5	1	3	4	5	3	3	4	5	5	3	2	4	5	5	5	5	4	5	5	4	5	2	5
2	3	1	4	5	3	2	2	4	4	4	1	2	1	1	1	1	1	1	5	1	1	3	3	3	3	5	5	5	5	5	5	5	5	5	5	5	5	5	5	5	5	5	5	4	4	1	4	4	4
4	4	4	3	4	4	4	2	4	2	2	3	3	4	2	3	2	4	3	2	4	2	3	2	4	2	3	3	3	3	4	3	4	4	4	4	3	2	3	4	3	3	3	4	4	4	4	4	4	4
2	2	4	4	4	2	3	2	2	4	4	5	4	4	3	4	4	4	4	4	3	2	2	4	4	4	3	3	3	3	3	3	3	2	3	3	3	2	3	3	3	3	2	3	3	2	4	4	4	4
5	4	5	4	4	3	4	4	4	2	3	2	4	4	2	3	4	2	2	4	2	2	2	2	4	4	3	4	4	4	3	4	4	4	4	3	4	4	4	4	3	4	4	2	4	4	2	2	4	3
4	5	5	1	5	2	5	5	5	3	2	4	2	2	2	2	2	2	3	4	4	1	3	2	4	3	3	4	4	4	4	4	4	4	4	5	4	3	5	5	2	4	4	3	5	5	2	5	4	5
3	4	4	4	4	2	4	2	4	4	4	4	4	4	2	3	3	2	3	4	3	3	3	3	4	2	3	4	4	3	3	3	3	3	4	4	3	2	4	4	3	3	3	2	4	4	4	4	4	4
2	4	5	3	4	5	5	5	3	4	4	4	4	4	2	1	2	1	4	2	2	4	4	2	4	3	2	2	2	2	4	2	2	2	4	5	2	2	4	3	4	3	3	3	5	3	3	4	3	5
4	4	5	4	5	4	4	2	4	4	4	3	5	2	2	2	4	3	4	4	4	2	2	4	4	4	3	3	3	4	5	3	4	2	4	4	3	2	4	4	3	3	4	2	5	5	4	5	4	5
2	2	4	3	2	3	3	2	3	4	4	5	4	3	3	3	4	3	4	4	4	3	4	3	5	4	3	3	3	3	4	2	2	2	4	5	2	2	2	3	2	2	2	2	4	3	3	3	2	4
2	3	3	4	2	3	3	4	3	4	3	4	4	4	3	2	4	3	2	3	2	3	3	2	5	3	3	3	3	3	4	3	3	3	5	3	3	3	4	4	4	4	3	4	4	4	1	4	2	5
3	3	5	5	1	3	4	3	1	5	5	5	4	3	2	2	5	5	4	3	5	2	1	3	5	5	3	4	3	2	2	2	2	3	5	3	3	2	4	5	4	3	4	4	5	5	1	5	5	5
4	4	4	4	2	3	4	2	3	4	4	3	4	3	3	3	4	4	4	4	4	2	4	3	4	4	3	4	3	3	4	2	3	2	4	4	4	2	3	3	2	4	3	2	4	4	4	4	3	5
4	4	4	4	4	1	4	4	4	4	3	3	4	4	2	2	3	2	2	3	3	2	2	2	3	2	3	4	4	3	4	3	4	4	4	4	3	2	4	4	3	4	4	3	5	4	2	4	3	5
4	4	4	4	5	1	3	4	4	4	5	5	4	4	4	3	4	4	3	3	5	2	2	2	4	4	2	3	2	2	2	3	3	2	4	4	2	2	5	5	2	3	2	1	5	4	4	4	5	5
3	4	4	3	4	4	4	4	4	4	4	3	3	3	2	2	4	3	3	4	3	2	2	2	3	2	3	3	3	3	3	3	3	2	2	3	2	3	3	3	2	2	3	3	4	4	4	4	4	4
5	4	5	5	4	2	4	5	3	4	3	3	3	3	2	3	3	3	3	4	2	2	3	3	3	3	3	3	3	3	3	3	3	3	4	4	3	3	3	3	3	3	3	3	4	4	3	4	4	4
5	4	5	3	4	4	5	4	3	3	4	4	4	3	2	3	4	4	3	4	3	3	4	4	4	4	3	4	3	3	4	3	4	2	3	5	4	4	4	4	2	3	3	2	4	4	3	4	3	5
4	5	5	5	5	4	5	5	3	4	4	2	2	2	2	4	5	5	1	5	5	1	2	3	5	5	4	5	4	5	5	3	4	4	5	5	4	4	4	5	4	4	5	4	5	5	4	5	2	5
4	3	5	3	3	4	2	3	4	3	3	3	3	3	2	3	3	2	2	4	3	2	3	2	3	3	3	3	4	3	3	3	4	3	4	4	3	3	3	3	4	4	4	4	4	4	4	4	3	5
3	4	5	4	4	4	4	2	4	5	5	4	4	4	2	4	5	5	5	5	2	4	3	5	5	5	2	4	3	2	3	3	2	1	4	4	2	1	3	4	3	3	3	3	5	5	4	5	2	5
5	4	5	4	5	1	4	5	4	4	3	4	4	3	3	4	4	3	4	5	4	3	4	3	4	4	3	5	4	3	4	3	3	3	5	4	2	4	4	4	4	4	3	3	5	4	4	4	4	5
5	5	5	5	5	2	5	5	5	5	4	4	4	2	3	2	1	1	3	5	4	1	4	2	4	4	4	2	4	4	4	4	4	5	2	5	2	3	4	5	4	5	5	2	5	5	3	5	3	5
4	5	5	5	5	5	5	2	4	2	2	2	2	2	2	2	2	2	2	4	2	2	1	4	3	2	4	4	4	4	4	4	4	4	5	5	4	3	5	5	4	5	5	3	4	5	4	5	5	5
4	5	5	4	4	3	4	4	4	3	2	4	4	4	3	4	3	3	3	4	4	2	2	3	3	3	4	4	3	3	4	3	3	3	4	3	3	3	3	4	4	3	3	4	4	4	3	4	4	4
2	4	4	4	4	2	4	2	4	4	4	4	3	4	4	4	3	4	3	2	4	2	2	3	4	4	4	4	4	4	3	3	4	4	4	4	3	3	3	3	3	4	4	4	4	4	4	4	4	4
4	5	5	5	4	5	4	2	5	4	4	2	4	2	1	3	2	4	4	4	3	1	4	3	2	4	3	4	5	3	3	4	3	1	5	5	2	3	4	4	1	2	4	4	5	4	5	3	3	5
5	4	2	2	3	1	4	2	3	5	5	5	5	5	2	4	5	5	5	4	4	2	2	5	5	5	1	2	3	1	1	1	1	1	1	1	1	2	3	2	1	1	1	1	3	2	3	4	4	4
2	3	3	4	4	2	4	1	4	4	4	2	4	3	3	4	3	4	2	4	3	2	2	2	4	2	2	3	4	4	5	3	4	3	4	5	3	3	4	5	2	4	2	1	5	4	3	5	2	4
3	3	3	3	4	2	3	2	4	4	4	3	4	3	4	4	4	4	4	4	4	4	4	4	4	3	3	4	3	4	4	3	3	2	4	4	2	1	3	4	2	2	2	2	5	5	4	5	5	5
4	4	4	4	3	4	4	2	2	4	4	4	3	4	3	4	4	3	3	2	4	3	4	3	4	4	3	3	3	2	3	2	2	2	3	4	2	2	4	3	2	2	3	3	4	4	4	4	3	4
4	2	4	2	4	2	4	4	4	2	2	4	2	4	4	4	2	4	2	4	2	4	2	2	2	2	3	3	2	3	3	3	4	2	4	3	3	2	4	4	2	2	2	2	4	4	4	4	4	4
4	5	4	3	5	4	4	4	4	4	3	3	4	4	4	2	4	2	4	4	4	4	4	3	5	3	2	4	3	3	4	2	4	4	4	4	3	2	4	4	3	3	2	3	4	4	2	4	3	4
4	4	5	2	5	2	3	4	4	4	4	4	3	2	2	2	4	3	4	5	4	3	4	3	4	3	3	4	3	3	2	3	2	2	4	5	3	2	4	4	3	5	4	2	5	4	4	5	3	5
4	5	4	3	3	4	4	2	3	4	4	3	5	4	2	3	3	4	4	5	3	2	4	3	5	3	3	3	3	4	5	3	5	5	4	5	2	3	5	5	2	4	3	2	5	5	3	4	3	5
3	4	3	4	4	3	3	4	4	4	4	3	3	2	2	2	3	2	4	5	4	3	4	2	5	5	3	3	3	4	5	3	4	3	5	5	2	3	3	2	2	3	2	3	5	5	5	5	5	5
2	5	5	4	3	4	5	3	5	4	4	5	5	4	3	4	5	3	4	3	4	3	3	2	2	2	3	2	4	3	5	4	5	5	4	5	3	2	3	4	3	3	3	4	5	5	5	5	5	5
4	4	4	4	4	3	4	4	3	3	4	2	2	2	2	2	2	3	3	2	3	4	2	3	3	3	3	3	3	3	3	3	3	3	3	3	3	2	2	4	3	3	3	2	4	3	4	4	3	4
5	4	5	4	2	3	4	5	4	4	3	4	4	2	1	2	4	4	3	3	3	1	2	1	2	2	4	3	4	3	5	3	3	3	3	5	5	3	5	3	5	3	4	4	4	4	4	4	4	5
4	3	4	4	3	2	2	4	4	2	1	2	1	1	1	1	1	4	1	4	4	1	1	1	1	1	4	5	4	4	5	4	5	5	5	4	5	5	5	5	4	5	5	5	4	4	2	5	5	5
3	5	4	3	4	2	5	2	4	4	3	3	4	2	2	2	2	3	4	4	4	1	3	2	4	4	4	4	3	4	4	3	4	3	4	5	4	3	4	5	4	4	4	5	5	4	2	3	2	5
4	5	5	4	4	2	5	2	5	4	5	4	4	4	4	4	4	4	4	3	5	5	5	5	5	5	2	2	3	2	4	3	3	3	3	3	3	2	2	2	2	2	2	2	5	5	5	5	5	5
3	3	4	4	4	1	4	3	2	4	3	4	3	2	3	2	2	3	2	4	2	1	1	1	2	1	4	4	3	3	5	4	3	3	4	5	4	3	4	4	3	4	4	3	5	4	4	1	4	5
4	4	4	4	2	3	4	4	2	4	4	5	5	5	4	3	3	4	4	4	5	4	4	4	4	4	3	3	3	3	3	3	3	3	4	4	3	2	3	3	3	3	3	3	5	5	4	4	2	5
4	5	4	5	5	5	4	4	5	4	2	1	3	2	2	1	2	2	3	2	2	1	1	2	4	3	4	3	5	4	4	4	5	4	4	5	3	3	5	5	2	5	5	2	5	5	4	5	5	5
4	4	2	2	3	2	4	2	2	4	2	2	2	2	2	2	2	1	1	3	2	1	2	2	4	4	4	4	5	4	5	4	4	3	4	5	4	4	4	5	4	4	4	4	4	4	4	4	4	4
2	3	5	4	3	2	4	5	2	4	5	4	4	1	1	1	2	1	4	1	1	2	4	1	4	4	3	2	4	3	4	4	3	3	3	4	2	3	3	4	4	3	3	3	4	4	3	4	4	5
3	4	4	3	4	3	4	3	4	4	2	2	2	2	2	3	3	2	3	4	3	2	2	2	3	3	3	3	4	3	4	3	4	3	4	5	3	3	4	4	3	3	3	3	4	4	3	4	3	5
3	4	5	3	4	2	5	2	5	4	4	4	4	4	2	2	4	2	3	4	4	2	4	4	4	5	3	4	4	3	4	3	4	4	4	4	2	2	4	5	4	4	4	4	4	5	4	5	3	5
2	4	5	5	5	2	5	1	4	3	4	4	4	2	5	4	1	3	4	5	4	4	3	3	3	3	4	4	5	5	5	4	5	5	5	4	5	4	4	4	3	5	5	5	5	5	5	5	5	5
5	4	5	4	4	3	4	5	3	4	3	4	4	4	2	2	3	4	4	3	4	2	4	2	4	3	3	3	3	3	3	3	4	3	4	4	3	3	4	3	2	3	2	2	5	5	4	5	3	4
4	4	5	3	5	2	4	4	4	4	4	3	4	2	2	4	2	3	4	4	3	2	3	1	4	2	3	4	4	3	4	4	3	2	4	5	3	2	4	5	2	4	4	3	5	5	4	5	5	5
5	5	5	5	4	5	3	2	5	4	2	4	3	2	2	2	1	3	2	4	2	1	2	2	2	3	4	3	4	3	3	3	2	2	4	5	3	3	4	5	2	3	3	2	4	4	4	4	3	4
3	5	5	5	5	1	4	2	2	5	4	5	4	3	5	1	2	3	4	2	2	1	2	2	5	1	4	5	5	3	5	5	5	4	5	5	2	5	5	5	1	3	5	2	5	5	5	5	5	5
3	3	4	4	4	4	3	4	3	4	4	4	3	3	2	3	3	3	3	4	3	3	5	2	5	5	2	3	2	3	4	3	2	2	4	4	3	2	3	4	3	2	3	2	5	5	3	5	3	5
5	2	5	3	4	2	4	3	3	4	3	2	3	2	1	2	4	2	2	4	3	1	2	4	5	4	4	3	4	3	2	2	3	2	3	3	2	4	3	3	2	3	3	2	4	3	1	2	2	5
5	3	5	2	5	2	4	4	3	5	5	5	5	5	5	5	5	4	5	5	5	4	5	5	5	5	2	4	3	3	4	3	2	2	4	4	2	3	3	4	2	3	2	2	4	5	3	5	2	5
4	5	4	4	4	4	4	1	4	5	5	5	5	4	4	4	4	5	5	5	5	3	5	5	5	5	4	4	4	5	5	4	5	4	5	5	5	5	3	4	4	3	3	2	4	5	5	5	3	5
4	4	5	4	4	3	4	4	4	4	3	2	3	2	2	2	3	2	3	3	3	2	2	2	4	3	4	4	4	4	3	4	4	4	4	4	3	3	4	4	4	4	4	3	4	4	4	5	4	5
4	4	5	4	3	2	5	2	4	4	4	4	4	3	2	3	4	4	4	4	3	2	3	3	3	4	3	3	3	2	3	2	4	3	3	4	2	3	4	4	3	3	3	2	4	4	2	4	2	5
2	4	4	3	5	4	4	2	4	4	5	4	5	4	3	3	5	4	5	3	5	4	5	5	5	4	3	3	2	2	4	2	4	3	4	5	2	2	2	4	2	4	3	1	4	4	4	5	5	5
4	3	4	4	4	3	3	3	5	4	4	5	5	3	2	3	4	3	2	2	4	3	2	4	4	4	3	4	4	4	5	3	4	3	4	5	3	2	3	4	2	3	3	2	4	4	4	5	5	5
4	4	4	4	4	4	4	5	4	4	3	2	2	2	2	2	3	3	2	4	3	2	1	1	2	2	3	3	4	4	4	3	4	3	4	4	3	2	2	3	2	3	3	3	4	4	4	4	4	4
5	4	4	4	4	5	5	3	4	4	4	4	4	4	4	2	2	3	4	3	4	4	2	4	4	4	4	4	4	4	3	2	2	4	3	2	2	2	3	4	2	3	3	3	5	5	5	5	5	5
4	4	5	4	4	5	4	4	4	4	2	3	3	2	2	2	2	3	2	4	3	2	4	4	3	2	3	4	2	3	4	2	2	2	4	4	4	4	4	4	4	4	4	4	4	4	4	3	2	4
4	4	4	4	5	2	4	2	1	4	3	4	4	2	3	3	2	2	3	4	3	2	4	4	4	4	3	4	4	3	4	3	4	3	4	5	3	3	4	4	3	4	3	3	4	4	4	4	4	4
4	4	4	3	4	3	4	4	3	3	3	4	4	3	3	2	3	3	4	4	4	4	4	4	3	3	3	4	3	3	3	3	2	3	4	2	3	3	3	1	3	2	1	5	5	5	4	5	4	5
4	3	5	4	5	4	4	2	4	4	3	4	3	3	2	4	2	2	3	4	4	2	2	2	3	3	4	4	4	4	3	3	4	4	5	5	5	3	4	4	3	4	3	2	5	5	5	5	5	5
2	4	4	4	4	2	4	3	3	4	4	4	4	4	3	4	4	4	4	3	4	3	4	4	4	4	4	2	2	2	3	2	2	2	2	3	2	2	3	3	3	2	3	3	5	3	2	4	2	5
4	4	5	3	4	5	4	5	4	4	2	2	2	1	1	1	1	1	1	4	3	1	4	4	4	3	3	4	4	4	4	4	4	4	5	5	4	4	5	5	3	3	3	4	1	4	4	4	5	5
4	4	3	3	4	2	3	3	4	4	4	3	4	4	3	3	4	4	4	4	4	2	4	4	4	4	3	3	3	4	4	3	4	3	4	4	4	2	3	3	3	4	3	4	4	4	2	4	4	4
4	3	5	4	4	4	3	4	5	4	5	3	2	3	1	1	2	3	1	4	5	2	2	1	4	1	3	5	3	3	5	3	4	3	5	5	4	3	4	5	4	4	4	4	5	4	5	5	4	5
3	4	4	4	4	4	4	2	4	3	3	3	4	3	2	2	2	3	3	4	4	3	3	3	3	4	3	3	3	3	4	4	4	4	5	5	3	2	3	4	4	3	3	4	4	4	4	4	4	4
3	2	2	2	4	2	2	1	2	4	4	4	4	4	4	4	4	4	4	4	4	4	4	4	4	4	3	3	3	3	3	3	3	3	3	3	3	3	3	3	3	3	3	3	4	4	4	4	4	4
4	4	4	3	3	2	5	2	2	3	4	4	3	3	4	3	4	3	4	4	2	2	2	3	4	4	4	4	4	4	4	3	4	3	4	4	2	2	2	2	4	3	3	3	5	5	5	5	5	5
3	3	4	4	4	2	3	4	4	4	5	5	5	4	4	4	4	5	5	5	4	4	4	4	3	3	3	4	4	3	2	3	3	2	3	3	3	3	4	4	4	3	4	4	4	4	1	4	1	5
2	5	2	4	5	2	5	2	5	4	2	4	4	1	1	1	4	4	4	5	2	1	4	3	4	2	5	4	4	4	5	4	4	3	3	5	4	2	5	5	5	4	4	4	5	5	5	5	2	5
4	4	4	5	5	3	3	1	5	4	4	2	4	2	2	1	2	2	4	5	5	2	4	4	5	4	4	5	5	3	5	4	4	3	5	5	4	2	4	5	4	3	5	3	5	5	4	5	5	5
5	4	4	4	4	2	4	3	4	4	4	4	4	3	3	3	4	3	3	4	4	2	2	4	3	3	3	4	4	3	3	3	3	3	4	4	3	4	4	4	2	4	4	2	4	4	4	4	4	4
4	4	5	4	4	4	4	5	4	4	3	4	4	4	3	2	4	4	4	4	4	2	4	4	4	4	3	3	4	3	4	3	2	2	3	4	2	3	3	5	4	4	5	4	4	5	4	5	4	5
4	2	2	2	4	1	5	5	4	5	5	5	5	5	5	5	5	5	5	5	5	5	5	5	5	5	2	3	2	2	5	1	2	2	2	4	5	3	2	2	2	1	3	3	5	5	4	2	2	5
2	4	4	3	4	3	4	3	4	4	5	5	5	4	3	3	5	2	5	5	4	4	5	3	5	5	3	3	3	3	3	3	4	4	4	4	4	3	4	4	2	2	3	2	4	4	3	4	3	5
4	4	4	3	4	2	4	4	4	4	4	3	3	3	3	2	4	4	3	4	3	2	3	3	4	3	3	2	3	3	3	2	3	3	3	3	2	2	3	3	2	3	3	2	5	5	5	5	5	5
4	4	5	3	4	4	5	5	3	5	3	4	5	4	2	3	4	3	3	5	4	2	4	3	4	5	2	2	3	3	4	3	4	3	3	4	2	1	3	3	1	2	1	2	5	5	5	5	3	5
4	4	5	4	4	3	5	3	4	4	4	3	3	2	3	2	3	4	3	4	3	2	3	2	4	3	3	3	3	3	3	3	3	3	3	3	3	3	3	3	3	3	3	3	4	4	4	4	4	4
4	4	4	3	4	3	4	2	3	4	4	4	2	2	3	3	2	2	3	4	4	3	4	2	4	3	3	3	3	4	4	4	4	4	4	4	3	2	3	3	2	3	2	2	5	5	3	4	5	5
4	5	5	5	5	2	5	3	5	3	2	1	1	1	1	1	1	1	2	3	2	1	1	1	1	1	3	4	5	5	3	2	5	5	5	3	3	3	5	5	2	3	5	3	5	5	5	5	5	5
3	3	5	5	5	5	5	4	4	4	4	4	5	3	2	2	5	5	3	4	2	2	3	4	5	5	3	3	3	4	4	3	4	4	5	5	3	3	4	4	2	3	2	2	5	4	4	5	3	5
4	4	5	5	2	2	4	3	3	4	4	4	4	4	4	4	4	4	4	4	4	4	4	4	4	4	3	4	4	3	4	4	3	3	4	4	3	4	4	4	4	4	4	4	5	5	5	5	5	5
1	5	2	5	5	2	5	2	4	4	2	4	4	4	4	1	4	1	4	5	1	1	5	5	5	5	4	4	4	4	4	4	4	4	5	5	4	3	5	5	5	5	5	4	4	5	5	5	5	5
4	4	5	3	5	2	4	4	1	5	4	4	5	3	3	2	4	4	2	5	5	2	2	1	5	4	4	3	3	2	2	3	3	3	4	2	2	1	4	5	5	4	3	3	4	5	5	5	3	5
3	4	5	5	4	2	5	2	4	5	4	4	4	3	4	4	3	4	5	5	3	5	5	5	5	5	3	3	3	3	3	3	4	3	4	4	3	3	4	4	1	4	4	4	5	5	4	5	5	5
4	2	5	5	4	4	4	2	4	4	3	2	3	2	3	3	3	2	3	3	4	3	4	2	3	4	3	3	4	3	3	3	3	2	3	3	3	3	3	3	3	3	3	3	4	4	3	4	4	5
2	5	5	5	5	5	5	2	3	3	4	3	3	3	3	3	3	3	4	4	3	1	4	3	5	4	5	5	5	4	5	4	4	3	5	5	5	3	5	5	5	5	5	5	5	5	5	5	5	5
4	4	5	4	5	3	5	4	4	4	4	4	4	4	4	4	4	2	4	4	4	4	4	2	4	4	3	3	3	3	2	3	2	3	4	3	2	3	2	3	3	3	2	3	3	3	3	4	2	4
2	5	5	4	4	5	5	5	4	4	4	4	4	4	2	4	4	4	2	2	2	1	2	2	4	4	3	4	4	4	4	4	4	4	4	4	4	4	4	4	3	4	3	3	4	4	4	4	4	5
2	2	4	3	2	3	2	2	3	4	4	3	5	4	3	4	4	4	4	4	4	3	4	2	5	2	3	3	4	4	3	2	2	3	3	4	3	3	3	3	2	3	3	2	4	4	4	5	3	4
4	4	2	3	3	3	4	2	4	4	4	3	4	3	2	2	4	3	2	2	2	2	2	2	4	3	3	3	3	4	4	3	3	2	4	4	2	2	3	4	2	3	2	2	5	5	4	5	4	5
4	4	4	3	4	2	3	3	3	4	4	3	2	4	2	4	4	4	2	3	3	3	3	4	4	3	2	4	4	2	2	3	3	2	3	2	2	3	3	4	3	3	2	2	4	4	3	4	3	4
3	3	5	3	5	3	5	4	3	4	5	3	4	3	3	2	3	4	4	4	4	3	3	4	5	4	4	4	5	5	4	4	3	3	4	4	5	3	4	5	3	3	3	3	5	4	5	5	5	5
4	4	4	4	5	4	4	4	4	1	1	1	1	2	3	1	2	2	1	1	2	1	2	2	1	2	3	4	3	2	5	3	3	2	4	5	3	2	4	3	2	3	4	2	5	5	3	4	3	5
5	5	5	4	5	5	5	5	4	4	3	2	3	2	1	1	2	2	2	2	3	1	2	4	4	4	4	5	4	4	5	4	3	3	5	5	4	3	4	4	3	4	4	4	5	5	5	5	3	5
5	4	5	5	5	4	4	5	4	4	2	1	2	1	1	1	1	1	1	5	1	1	1	1	5	5	4	4	5	4	5	4	4	4	5	5	4	4	5	5	5	5	5	5	5	5	1	5	1	5
5	5	5	5	5	5	5	5	5	1	3	2	1	1	1	1	1	5	3	5	1	1	2	2	5	5	5	5	5	4	4	3	5	5	5	5	3	1	5	5	2	5	5	5	5	5	5	5	5	5
3	3	5	5	5	2	5	1	4	3	4	2	2	2	2	3	3	2	2	1	2	1	2	1	4	1	4	4	3	4	5	4	4	4	2	5	3	3	2	4	2	3	2	2	3	3	3	3	3	3
4	4	4	2	4	2	3	4	4	4	4	3	4	4	4	4	5	1	3	4	4	1	3	3	4	3	3	3	3	3	3	3	3	3	4	4	3	2	3	4	3	3	4	3	4	4	4	5	3	5
3	4	5	4	5	5	4	3	4	5	4	5	5	4	5	4	5	4	5	4	4	5	5	4	4	5	3	4	3	3	4	3	3	4	4	3	4	3	3	4	4	3	3	4	5	4	4	4	4	5
4	5	5	5	1	1	5	2	3	4	3	4	4	3	2	3	2	2	2	1	2	1	2	3	3	3	3	2	3	3	3	4	4	5	5	5	2	3	4	5	3	4	5	3	5	5	4	4	3	5
3	4	5	4	4	5	4	3	4	4	2	2	4	2	1	4	3	3	3	4	2	1	3	1	4	4	4	5	4	4	5	3	4	4	5	5	4	4	4	4	3	3	4	4	5	5	5	5	4	5
4	3	5	3	3	1	2	2	3	3	2	3	2	3	2	4	3	2	2	4	3	1	2	4	4	3	3	4	3	3	3	3	3	3	4	4	3	3	3	4	3	3	3	3	4	4	4	4	3	4
4	3	5	4	4	2	5	4	3	2	3	4	4	2	3	2	4	3	4	4	4	2	2	3	3	2	3	3	2	4	4	3	2	2	5	2	1	3	4	2	4	4	3	2	4	3	4	4	3	4
4	4	5	5	5	2	5	5	4	5	4	4	4	3	2	2	3	1	5	5	2	1	3	1	5	3	5	5	5	3	4	3	4	4	5	5	3	2	5	5	3	4	4	2	5	5	3	5	3	5
2	5	3	5	4	5	4	2	4	5	4	3	5	2	1	1	4	2	5	5	5	3	2	5	4	5	4	4	4	3	5	4	5	4	5	5	3	2	4	5	5	5	4	5	5	4	3	4	2	5
3	4	5	3	5	2	4	5	4	4	4	4	4	4	4	4	4	4	4	3	3	4	4	4	4	4	4	3	3	3	3	3	3	2	3	3	2	2	3	4	3	3	2	3	3	4	4	4	4	4
3	4	5	4	4	1	2	3	2	5	5	4	2	3	4	2	4	4	3	4	3	4	3	3	4	2	3	4	2	3	1	3	2	2	4	4	2	1	3	3	1	2	1	1	4	4	4	4	1	1
3	4	3	4	4	2	4	3	2	3	3	3	3	3	3	3	3	3	3	3	3	3	3	3	3	3	3	3	3	3	3	3	3	3	3	3	3	3	3	3	3	3	3	3	3	2	3	4	3	3
2	5	5	3	4	2	4	4	5	1	1	1	1	1	1	1	1	1	2	4	2	1	2	1	4	4	5	5	4	5	5	4	3	5	5	5	5	5	4	5	5	5	5	5	5	5	5	5	5	5
5	4	5	5	3	5	2	5	3	4	4	3	2	1	3	2	2	3	1	5	2	1	1	1	2	3	3	4	3	2	2	2	3	2	5	4	5	2	2	3	3	5	4	5	4	3	1	5	2	5
4	4	5	3	4	5	5	1	3	2	1	2	2	2	2	2	1	1	1	2	3	1	1	1	3	4	5	5	5	5	5	5	4	4	5	5	5	5	5	5	5	5	5	4	5	5	5	5	5	5
3	2	4	3	2	1	1	3	1	3	4	2	1	3	5	2	1	5	4	5	3	4	5	2	3	3	4	3	1	2	4	2	1	1	2	4	2	1	4	5	5	3	4	5	4	5	1	2	1	5
5	3	5	4	5	2	5	5	4	4	2	2	4	1	1	1	1	1	3	4	3	2	4	3	3	4	3	4	4	4	4	4	3	3	4	5	4	3	4	5	3	3	4	2	4	5	5	5	5	5
4	5	5	5	4	2	3	4	4	1	2	3	3	2	1	2	2	3	3	2	2	1	2	1	3	2	3	3	3	4	5	3	4	4	5	4	3	3	4	3	2	3	3	2	4	4	5	4	4	4
4	4	4	4	4	3	4	2	3	4	4	4	4	4	3	3	4	4	4	3	4	4	4	4	4	4	2	2	3	3	4	3	2	2	4	4	3	3	4	4	2	4	3	3	4	4	3	4	4	4
3	5	5	5	5	4	3	5	5	5	4	4	5	4	1	4	3	4	4	4	5	1	1	4	4	5	4	2	5	4	5	5	3	3	5	5	2	4	5	5	1	5	5	5	3	4	5	5	4	4
2	3	3	2	3	2	3	3	3	4	3	3	4	3	4	3	4	4	4	4	3	3	4	4	4	4	3	4	4	2	4	3	3	2	4	4	3	2	3	4	4	3	3	2	5	4	4	4	3	5
2	4	4	3	5	1	3	2	2	5	5	5	4	5	5	5	4	3	5	5	3	5	5	5	2	5	4	2	3	2	4	2	4	1	1	3	1	3	4	4	2	3	2	1	4	3	4	4	4	4
2	4	2	4	4	2	4	2	4	5	1	2	4	1	1	2	2	2	4	4	1	2	5	4	5	5	5	5	4	5	3	5	4	3	4	5	4	4	3	4	5	4	3	4	5	5	5	5	5	5
3	3	3	3	4	3	4	2	3	3	3	3	3	3	3	3	3	3	3	3	3	3	3	3	3	3	3	3	3	3	3	3	3	3	3	3	3	3	3	3	3	3	3	3	3	2	3	4	3	2
3	4	4	4	4	2	4	2	4	4	4	2	4	3	4	4	4	2	4	4	3	2	4	3	4	4	2	3	3	3	3	2	3	3	2	3	2	3	3	3	3	3	3	2	4	4	3	4	3	4
3	4	4	2	4	4	3	4	4	4	4	4	4	4	3	3	4	3	4	4	3	3	3	4	4	4	3	3	3	2	3	2	3	2	3	3	3	1	3	3	2	2	2	2	4	4	2	4	3	4
4	3	4	4	4	3	4	3	4	3	2	2	2	2	3	4	4	4	2	4	4	2	2	2	4	2	3	4	4	4	3	4	2	2	3	4	2	2	4	4	3	3	2	2	4	4	4	4	4	4
4	4	4	4	4	3	4	5	3	4	4	3	2	3	2	2	4	4	2	4	4	3	2	2	3	4	3	3	3	3	4	3	3	3	3	4	3	2	4	3	2	3	3	2	5	4	2	4	4	5
4	4	5	4	3	2	4	4	5	4	4	2	4	2	2	3	4	3	4	4	4	3	3	2	4	3	4	4	4	3	5	3	4	3	5	5	3	2	4	4	2	3	4	2	5	4	3	5	2	5
2	4	4	4	4	4	5	4	4	4	2	1	4	2	1	3	4	3	4	4	4	1	3	4	5	4	3	4	4	5	5	3	4	4	5	5	5	2	5	5	4	5	4	3	5	5	5	5	5	5
4	4	4	4	4	4	4	4	4	4	3	3	3	2	2	2	2	2	2	3	2	1	2	2	2	2	3	3	4	3	3	3	3	3	4	3	3	3	4	4	3	3	3	2	4	4	4	4	3	3
4	5	4	5	5	4	5	4	5	4	3	3	3	1	1	1	3	2	3	3	2	1	2	2	2	2	5	5	4	3	4	4	4	4	5	5	4	4	5	3	3	4	4	3	5	5	4	5	5	5
2	2	3	2	2	1	4	2	3	5	5	4	2	3	5	5	3	5	5	2	3	5	5	3	5	5	2	5	3	3	5	3	4	4	3	4	2	1	2	3	2	2	1	3	5	5	4	5	5	5
4	5	5	4	5	5	5	4	5	2	2	3	3	2	1	1	2	2	1	3	2	1	2	1	4	3	4	4	4	3	5	4	4	3	4	5	3	3	4	4	4	3	3	3	5	5	5	5	3	5
3	2	5	5	5	2	4	2	4	4	3	4	3	2	2	2	4	4	5	4	4	2	2	2	4	2	3	3	3	4	4	4	2	4	4	5	4	4	4	4	5	3	3	4	4	4	3	4	4	4
4	4	3	5	5	2	5	4	3	4	3	3	3	2	3	3	3	3	3	4	3	2	2	2	4	4	4	4	4	4	3	4	4	4	4	3	4	4	4	4	4	4	4	4	4	4	4	4	4	4
2	5	4	2	4	4	3	4	3	4	4	3	4	4	4	3	4	4	3	4	2	3	4	3	4	4	3	3	3	3	3	3	3	3	3	3	3	3	3	3	3	3	3	3	4	4	4	4	4	4
2	5	4	4	4	2	4	2	5	5	4	3	4	2	4	2	2	4	4	4	4	2	4	4	4	4	5	5	5	3	4	4	5	5	5	5	5	3	2	4	2	4	4	2	4	4	4	4	2	4
5	4	3	4	4	5	4	4	5	3	3	4	4	1	4	3	1	1	2	4	4	1	1	2	1	1	5	4	4	4	4	4	4	4	5	2	4	4	3	4	5	4	5	5	5	3	4	2	4	4
4	4	5	5	5	2	5	4	5	2	2	3	2	2	2	2	2	2	2	2	2	2	2	2	2	2	4	4	4	4	5	5	5	4	5	5	3	3	4	5	3	4	4	3	5	5	5	5	3	3
2	4	3	4	4	3	3	3	3	5	3	3	4	2	3	2	4	3	4	5	3	3	3	4	5	4	4	5	5	5	3	4	3	3	4	4	3	3	3	4	4	4	3	3	4	5	5	5	5	5
4	4	3	3	4	3	4	3	4	3	2	3	4	3	2	2	2	2	2	3	2	3	2	4	3	3	3	3	3	4	3	3	3	3	3	3	3	4	3	4	4	4	4	4	4	4	4	4	4	4
3	2	5	5	5	3	3	2	3	5	5	5	4	5	3	4	4	4	4	4	5	3	3	4	4	4	3	3	3	3	3	2	2	1	3	2	2	2	3	3	4	3	3	2	5	5	3	2	2	2
5	5	5	5	5	5	5	5	4	4	1	3	1	1	1	1	1	1	1	5	4	1	4	3	4	3	5	5	5	4	5	5	5	5	5	5	5	5	5	5	3	5	5	4	5	5	5	5	5	5
1	3	2	3	5	1	2	2	4	5	5	5	4	3	4	4	3	4	5	5	5	5	5	5	5	5	1	4	4	5	4	5	4	5	4	4	3	1	1	1	1	2	3	4	5	4	3	3	4	3
2	4	3	4	3	2	4	2	4	4	4	4	4	3	3	4	4	3	4	4	4	3	4	4	3	3	3	3	4	3	2	3	3	3	3	3	2	3	3	3	3	2	3	3	3	3	4	4	2	4
5	2	2	2	5	3	3	5	4	3	4	2	3	1	1	5	3	3	3	5	5	1	1	3	4	4	5	5	5	5	2	5	5	2	4	4	3	5	4	3	3	3	4	5	3	2	4	1	5	5
2	5	4	5	5	2	5	4	2	4	2	4	5	2	3	4	2	4	5	5	2	4	5	2	5	5	4	5	5	4	4	4	5	4	5	5	5	4	4	5	5	5	4	5	5	5	5	5	5	5
4	4	5	5	2	5	5	1	4	5	4	4	5	2	4	4	2	2	5	5	4	1	5	5	4	4	2	5	4	4	2	4	4	4	4	1	2	2	4	4	2	2	2	2	4	4	4	5	2	4
3	3	5	4	2	4	5	5	5	4	4	4	4	5	4	4	4	1	2	4	2	3	2	4	4	2	4	2	3	4	3	2	2	2	5	5	2	1	3	3	2	3	2	2	5	5	5	5	5	5
5	4	5	4	4	4	5	4	4	4	3	3	3	2	2	2	4	3	3	4	4	2	3	3	4	4	4	3	4	5	4	2	4	4	4	5	2	2	4	4	2	4	3	2	4	5	5	5	3	5
4	5	5	4	5	4	5	5	5	4	2	4	4	3	3	4	4	3	4	3	3	3	2	3	4	3	4	4	4	3	4	3	3	4	4	5	3	3	3	3	3	3	4	3	4	5	5	5	5	5
2	3	2	4	2	1	2	2	4	4	3	5	4	3	4	1	4	4	2	4	4	2	4	2	4	5	3	4	5	4	3	4	4	4	3	3	2	4	4	4	4	4	3	5	4	4	4	4	4	4
4	3	3	3	1	4	2	4	3	1	1	3	3	1	4	1	1	3	4	4	1	1	1	2	1	5	5	5	5	5	5	5	3	4	4	5	5	5	3	5	5	5	5	5	3	4	2	3	2	4
2	4	2	3	4	5	5	1	5	5	5	3	4	1	2	1	3	4	4	5	4	1	2	4	5	5	5	5	3	3	4	3	2	2	5	5	4	4	4	5	5	5	5	4	5	5	5	5	5	5
5	3	5	3	4	4	3	2	3	3	3	4	3	4	3	3	4	3	4	3	3	2	3	2	2	2	3	2	2	2	2	2	2	2	2	2	2	1	3	3	2	2	2	2	2	3	2	4	2	4
4	3	4	4	3	3	4	4	3	4	3	3	4	3	2	3	4	4	4	4	4	3	3	2	4	3	3	4	3	3	4	3	3	2	3	4	2	2	4	4	4	3	3	3	4	3	3	4	2	4
5	4	5	4	4	3	4	4	3	5	5	5	4	4	5	5	5	3	4	4	5	3	4	4	4	3	2	3	2	2	2	2	2	1	3	3	2	2	3	3	1	2	3	2	4	5	3	4	3	4
4	4	3	5	5	4	5	3	4	3	1	1	4	1	1	1	1	3	1	1	2	3	3	3	3	3	4	4	4	4	4	4	4	4	5	4	4	3	4	4	2	4	4	4	4	4	4	4	4	4
5	4	5	4	4	2	4	5	4	4	4	3	2	3	3	3	4	2	3	4	4	2	2	1	4	2	3	4	3	3	3	3	3	3	4	4	3	2	3	3	3	3	3	3	4	5	4	5	5	5
5	5	5	4	5	4	5	4	4	4	4	4	4	3	2	2	4	4	2	4	4	2	3	4	4	2	4	4	4	4	4	4	3	3	4	5	4	3	4	4	4	3	3	3	4	4	4	4	3	4
5	5	5	5	5	3	5	3	5	4	4	4	4	4	4	2	4	4	4	4	4	2	3	4	4	4	3	3	5	3	5	3	3	3	5	5	2	2	5	5	1	3	2	1	5	4	5	5	5	5
5	5	5	5	5	5	4	3	5	1	1	1	1	1	1	1	1	1	1	5	1	1	1	1	5	1	5	5	5	5	5	5	5	5	5	5	5	5	5	5	5	5	5	5	5	5	5	5	5	5
3	4	4	4	4	3	4	3	4	4	4	3	4	3	2	3	2	4	2	4	4	2	2	4	4	4	2	3	3	3	5	3	2	3	4	5	3	1	4	5	2	3	3	2	4	4	2	4	2	4
4	3	4	3	4	2	4	2	2	2	2	1	2	2	2	2	1	1	1	1	1	2	2	2	2	2	2	2	2	2	2	2	2	2	2	3	3	2	2	2	2	2	3	3	2	2	2	2	3	3
3	1	4	4	4	3	4	1	4	4	4	3	3	3	3	4	3	3	4	3	3	2	4	3	4	4	2	3	3	3	3	3	3	3	3	5	4	2	3	3	2	3	3	2	4	4	4	4	4	4
4	4	4	4	4	4	4	1	4	2	1	2	2	1	1	4	2	4	2	3	2	1	1	1	4	2	3	3	3	4	3	3	2	2	4	4	2	2	3	4	3	4	4	4	5	4	4	5	3	5
2	3	1	2	5	2	5	1	5	4	4	3	4	3	3	1	3	2	3	4	3	2	2	4	4	5	4	5	3	5	5	5	4	4	5	5	3	3	3	5	2	4	4	2	5	3	4	4	3	4
3	2	4	4	2	2	5	2	2	4	4	4	4	4	4	5	5	4	4	5	4	2	3	5	4	3	3	3	4	2	2	2	3	2	3	3	2	4	4	4	3	3	2	3	5	4	1	5	1	5
2	4	2	3	5	2	4	2	4	4	4	3	2	3	2	1	4	1	4	4	4	4	2	3	2	4	4	4	3	2	3	2	2	3	4	3	2	3	4	4	2	2	3	2	4	4	2	2	2	5
4	4	5	4	4	4	4	2	4	3	3	2	1	3	2	2	3	3	2	2	2	2	3	2	2	2	4	4	4	4	5	4	4	3	5	5	4	3	3	5	4	5	5	3	4	4	3	4	4	4
5	5	5	4	4	4	4	2	4	4	2	1	3	1	1	1	1	3	1	4	3	1	1	2	1	3	5	4	5	5	5	5	5	5	5	5	5	4	4	5	3	4	4	3	5	5	5	5	5	5
5	5	5	5	4	5	4	5	4	2	2	2	2	2	2	2	2	2	2	2	2	2	2	2	2	2	3	3	3	3	3	3	3	3	3	3	3	3	3	3	3	3	3	3	5	5	5	5	5	5
4	4	4	4	4	2	4	5	4	2	2	2	2	1	1	1	1	1	1	1	1	1	1	1	4	4	4	4	4	4	4	4	2	4	4	4	4	4	5	4	4	4	4	4	4	5	5	5	5	5
5	5	5	5	5	3	5	5	5	3	2	5	3	3	2	3	3	4	3	4	3	2	4	4	3	2	4	3	2	4	3	2	3	4	3	2	2	3	1	2	2	2	3	4	2	3	3	4	3	4
4	4	5	4	4	4	4	4	4	4	4	3	4	2	2	2	4	2	4	4	4	2	4	2	4	4	4	4	4	3	5	3	3	3	4	5	4	4	5	4	5	4	4	4	4	4	5	5	4	5
3	3	4	3	1	3	4	3	3	3	5	4	4	5	3	3	5	4	3	5	4	3	4	5	5	5	1	2	3	1	3	1	4	1	3	3	1	1	3	2	1	2	2	1	5	4	4	4	4	5
5	5	4	4	4	2	4	2	4	3	3	2	4	2	2	2	2	4	4	4	1	1	3	4	5	3	3	4	4	3	5	4	5	5	5	5	4	2	4	5	5	5	4	5	4	5	4	5	3	5
3	3	3	3	3	3	3	3	3	3	3	3	3	3	3	3	3	3	3	3	3	3	3	3	3	3	3	3	3	3	3	3	3	3	3	3	3	3	3	3	3	3	3	3	3	3	3	3	3	3
5	3	4	4	3	2	4	4	4	5	4	2	2	2	2	2	2	2	3	4	2	2	3	3	4	4	4	4	4	4	5	4	4	4	5	5	4	3	4	4	4	4	4	4	5	5	5	3	2	5
5	3	5	5	5	4	2	2	2	5	5	5	3	4	3	4	4	3	4	5	5	1	3	5	4	5	3	3	3	2	3	3	2	2	2	3	3	1	4	4	4	4	4	3	5	5	5	5	5	5
4	4	4	4	3	3	4	3	4	2	2	2	2	2	2	2	2	3	2	3	2	1	2	2	2	2	4	4	4	4	4	4	3	3	4	4	4	3	3	4	4	4	4	3	4	3	3	4	4	4
3	3	4	3	4	2	3	3	5	4	3	4	4	2	3	2	4	2	4	5	4	3	4	4	4	5	2	4	4	4	3	2	1	3	4	5	2	2	2	4	2	3	4	5	4	5	5	5	3	5
2	3	5	2	2	2	5	5	3	4	4	5	4	4	2	2	4	4	3	4	4	2	4	4	4	5	2	4	3	2	3	2	2	3	4	4	2	3	4	4	2	3	4	3	4	3	4	4	4	4
4	4	4	4	4	2	4	2	2	4	4	4	4	4	4	4	3	3	4	4	3	4	4	3	4	4	3	3	3	3	2	2	3	3	4	2	2	2	2	3	3	3	2	2	4	4	4	4	3	4
4	1	1	3	2	1	2	4	4	3	3	2	3	2	4	3	2	3	3	4	2	2	3	4	3	3	3	3	3	2	4	3	3	2	2	3	4	2	3	4	3	3	4	2	3	3	3	4	2	3
4	4	5	4	4	4	4	4	3	4	4	4	2	3	3	2	2	3	3	3	3	2	3	2	3	4	4	4	4	4	4	4	4	4	4	4	4	4	4	4	4	4	4	3	4	4	4	4	4	4
4	3	4	4	4	3	4	3	4	3	3	3	4	2	3	2	3	1	1	2	2	3	3	3	3	3	3	3	3	3	3	3	3	3	3	3	3	3	3	3	3	3	3	3	4	4	4	4	4	4
3	4	4	5	5	4	5	3	3	3	2	1	3	1	2	2	2	3	1	2	2	1	1	1	1	2	3	4	4	4	5	4	4	5	3	4	4	2	4	4	4	3	4	3	4	4	5	5	5	5
3	4	5	5	5	5	4	3	4	4	2	3	2	1	1	1	1	1	1	2	1	1	1	1	1	1	4	4	4	4	3	3	4	4	4	5	3	4	5	5	3	4	4	3	4	4	4	4	4	4
4	4	5	4	4	4	4	5	4	4	2	2	4	2	2	2	4	2	2	4	2	2	4	2	4	4	4	5	4	4	5	4	4	4	4	5	4	4	4	5	4	4	4	4	5	5	5	5	5	5
4	2	4	4	2	1	2	2	1	4	3	4	3	2	3	3	2	2	3	4	2	2	3	2	4	4	4	4	3	4	4	4	5	4	4	4	4	4	2	4	3	3	4	4	2	4	4	4	4	5
3	4	3	4	5	2	4	4	5	4	4	1	2	2	2	1	3	4	4	4	4	3	2	2	4	3	3	5	4	3	4	4	4	4	4	4	4	4	4	5	5	5	5	5	5	5	4	3	2	5
4	5	5	5	5	5	5	5	3	4	4	3	4	3	3	1	3	4	3	5	4	1	2	3	5	4	3	5	5	3	5	3	4	4	5	5	4	3	5	5	2	3	4	2	4	3	4	4	4	3
2	2	4	2	1	1	2	2	2	5	5	4	5	5	4	5	4	4	5	5	4	5	5	5	4	5	2	4	4	4	2	2	2	1	5	2	2	1	4	4	1	2	2	1	5	5	5	5	5	5
2	1	5	1	3	2	2	2	2	5	4	4	5	5	3	4	5	4	5	5	5	5	5	4	5	4	2	3	3	2	3	3	2	2	3	2	2	2	3	4	2	3	3	2	4	4	3	4	3	4
4	2	4	5	5	1	2	4	4	3	2	2	1	2	3	4	1	1	5	2	2	1	1	1	2	2	5	5	5	5	3	3	3	3	5	5	5	3	3	3	3	3	3	3	2	2	3	3	3	3
5	4	5	3	2	3	4	2	4	3	3	3	3	3	3	3	3	3	3	3	3	3	3	3	3	3	3	3	3	3	3	3	3	3	3	3	3	3	3	3	3	3	3	3	3	3	3	3	3	3
4	4	4	4	4	3	3	3	4	5	5	4	5	3	3	3	4	4	3	5	3	2	3	3	5	5	2	3	4	4	3	3	4	4	3	4	3	4	4	4	2	4	4	5	4	4	2	5	2	5
2	2	2	3	2	2	3	2	3	5	4	4	4	4	3	4	1	4	4	4	4	1	4	4	4	4	1	3	2	2	3	2	2	1	2	1	2	3	1	3	2	2	1	1	4	4	3	4	3	4
2	4	2	3	4	3	3	2	4	4	2	2	2	2	1	2	2	2	2	3	3	2	3	2	4	4	5	5	5	3	4	4	4	4	4	5	3	4	5	5	4	5	5	5	4	5	5	5	5	5
4	5	5	3	2	3	5	4	4	4	4	4	4	4	4	4	4	4	5	4	4	4	4	1	3	1	2	4	4	1	2	2	4	4	4	4	2	2	2	3	3	3	4	2	4	4	1	4	1	4
5	4	5	4	4	4	4	3	3	3	3	3	4	3	3	3	2	2	3	4	3	2	2	2	3	4	3	3	3	3	3	3	3	3	3	2	2	3	3	3	3	3	3	2	4	4	4	4	3	4
4	3	4	5	4	5	4	4	3	5	4	3	2	4	3	2	5	4	4	4	4	2	2	2	4	5	2	3	4	5	3	2	1	2	5	5	1	3	3	3	4	3	4	2	5	5	2	4	1	4
5	2	5	3	3	4	4	5	4	2	1	1	1	1	3	1	1	1	3	1	1	1	1	1	1	1	4	4	5	4	4	3	4	4	5	5	3	4	4	5	4	4	5	5	4	5	4	5	4	5
4	4	5	4	4	3	4	4	3	3	3	4	3	2	3	2	3	2	2	4	3	3	3	3	4	4	3	3	3	3	3	3	4	3	4	3	4	3	4	4	3	4	4	3	4	4	4	4	4	4
4	5	5	5	5	5	5	2	2	4	3	3	3	2	1	2	3	3	4	4	1	1	3	4	4	4	4	4	4	4	4	4	5	4	4	4	4	3	3	4	4	4	4	4	5	5	5	5	5	5
3	2	3	3	4	2	4	4	4	4	4	3	4	4	4	4	4	5	5	5	2	1	1	4	5	4	3	3	2	2	4	3	2	1	2	4	2	3	3	4	2	2	2	3	3	3	3	4	2	3
3	3	3	4	3	2	3	3	3	4	4	4	3	4	4	4	4	4	4	4	4	3	3	4	4	4	3	4	3	3	3	3	3	3	3	3	3	3	3	3	3	3	3	3	3	3	3	3	3	4
3	3	2	2	2	5	3	4	4	5	5	5	5	5	4	5	4	3	4	5	4	4	4	5	5	5	3	3	3	2	2	2	3	2	3	4	3	3	3	3	2	2	3	2	5	5	5	5	2	5
5	4	5	4	4	3	4	4	3	2	3	4	3	3	2	4	3	2	1	3	2	1	3	1	1	1	3	4	4	3	3	3	4	4	4	4	3	2	4	3	2	3	2	3	5	5	1	4	4	5
5	5	5	5	4	5	4	3	4	4	4	4	4	3	2	1	3	3	1	3	4	4	4	3	4	4	3	2	2	2	4	3	3	2	5	3	3	3	3	3	4	3	3	5	5	5	3	4	5	5
5	4	5	3	4	5	2	4	4	3	4	4	3	4	4	3	2	4	4	2	4	4	1	4	4	2	4	2	3	4	4	2	2	4	2	4	3	2	4	4	2	4	3	4	5	4	1	5	2	5
4	3	4	4	2	2	3	4	4	4	3	4	3	4	3	2	3	2	3	4	2	4	3	2	3	4	3	3	3	3	3	3	3	3	5	5	3	2	4	4	4	4	4	3	5	5	5	5	5	5
2	4	4	3	4	2	5	5	4	4	4	4	4	4	2	1	4	2	4	5	4	1	1	5	4	4	5	4	5	4	5	5	5	4	5	5	3	2	4	5	4	3	4	2	5	5	5	5	5	5
4	4	4	3	4	5	4	3	4	4	4	2	4	3	2	2	4	4	4	4	3	2	4	2	4	4	2	3	3	4	4	3	3	2	4	4	4	2	4	4	1	4	2	1	4	4	4	4	4	4
5	4	5	5	5	2	5	5	1	5	5	5	5	5	5	5	5	5	5	5	5	5	5	5	5	5	5	4	5	2	2	5	2	2	2	2	2	4	4	5	2	5	2	2	5	5	5	5	5	5
4	4	5	4	4	4	4	4	5	1	3	2	2	1	1	1	1	2	4	2	1	3	2	4	3	4	4	4	4	4	4	4	4	4	4	5	4	3	4	4	4	4	4	4	4	4	4	4	5	4
5	4	5	5	2	3	3	4	4	4	4	4	4	3	2	2	3	4	2	3	3	2	3	4	3	3	3	3	4	4	3	4	2	3	4	3	2	2	4	4	2	3	4	4	3	3	2	3	4	4
5	5	5	4	4	3	5	4	4	2	4	3	3	3	1	4	2	3	4	2	3	2	1	1	2	2	4	3	3	3	4	3	4	4	4	5	4	3	4	5	4	4	4	3	4	4	3	5	5	5
4	3	4	5	5	2	4	3	4	4	3	3	4	2	3	4	2	2	2	3	2	3	4	3	3	2	4	4	4	4	4	4	4	4	4	4	2	3	3	3	3	3	3	3	4	4	4	4	4	4
3	2	4	3	2	3	2	4	2	5	5	5	5	5	3	3	2	3	2	2	2	2	3	3	3	3	2	2	3	2	3	4	4	4	3	3	2	2	1	2	3	1	2	2	1	1	1	1	1	1
2	3	5	3	4	2	4	3	3	4	4	4	3	4	3	4	4	4	4	4	4	3	4	4	5	4	3	3	4	4	3	3	3	3	4	4	2	2	3	4	4	4	4	3	4	4	4	4	4	4
4	4	5	4	4	4	4	4	3	3	3	3	3	3	3	3	3	3	3	3	3	2	3	2	3	3	3	3	3	3	3	3	3	3	3	3	3	3	3	3	3	3	3	3	4	4	3	4	4	4
5	4	5	5	5	2	4	5	3	2	3	3	3	2	2	2	3	2	3	2	1	3	2	2	1	3	3	4	4	5	3	3	3	3	5	3	2	3	4	1	3	1	1	5	4	3	4	4	4	4
3	3	5	4	5	2	3	3	2	4	4	5	4	5	4	4	4	4	4	3	5	4	3	3	3	2	3	3	2	1	3	1	2	1	2	4	1	2	3	3	1	1	2	1	4	3	2	2	2	4
5	4	5	3	5	3	4	5	4	4	4	3	4	2	2	3	2	2	4	2	3	3	2	2	4	4	3	5	5	3	3	2	2	2	5	5	3	4	4	5	3	3	5	3	5	5	3	5	2	5
4	4	4	3	4	4	4	3	4	4	2	4	3	2	2	3	3	2	1	4	1	1	2	2	4	3	4	3	4	3	4	4	4	3	3	4	3	3	3	4	2	4	2	2	4	4	5	4	3	4
3	4	3	2	4	4	3	2	4	4	4	3	5	2	3	1	5	2	4	5	4	2	3	4	5	4	5	5	4	3	5	3	4	4	5	5	3	2	5	4	5	2	2	2	4	4	3	4	4	4
4	4	4	3	4	3	3	4	4	4	4	4	3	4	3	2	3	4	3	4	3	3	4	4	4	3	3	4	3	2	2	3	3	3	3	3	3	3	3	3	2	3	3	3	4	4	4	4	3	4
5	4	5	4	4	2	4	5	4	4	4	4	4	4	3	3	4	3	4	4	4	2	4	4	4	4	3	3	3	4	4	3	3	3	3	4	4	2	3	4	4	4	3	4	4	4	3	4	3	4
4	4	5	5	5	2	4	5	3	4	3	5	4	3	3	2	3	3	3	4	3	2	3	2	3	2	3	3	2	4	4	3	4	4	5	5	5	3	3	3	4	4	4	4	5	4	3	5	4	5
3	3	5	4	3	2	5	4	3	5	4	5	3	4	5	5	4	3	5	2	4	5	1	4	2	3	1	1	3	2	4	2	1	3	4	5	3	2	4	5	4	3	3	1	4	4	4	4	1	5
5	4	4	4	3	4	5	5	3	4	4	4	2	4	3	4	3	2	3	2	3	4	2	3	1	2	2	5	3	2	4	4	3	2	4	4	3	2	4	5	2	3	5	2	4	2	3	4	3	4
4	4	4	4	4	4	4	4	2	2	2	2	4	2	4	4	2	2	4	4	4	4	4	4	4	4	4	4	4	4	4	4	4	4	4	4	4	3	4	4	4	4	4	4	5	2	4	2	2	5
2	3	2	3	4	3	3	2	4	3	2	3	2	3	3	3	4	2	4	4	2	3	4	2	3	4	4	4	2	3	4	2	3	2	4	3	3	4	3	3	3	2	3	2	3	2	2	4	3	2
3	3	3	3	4	1	4	2	4	4	3	4	2	4	4	3	2	5	3	1	3	4	5	3	2	4	4	3	2	4	5	4	3	2	1	1	2	3	4	3	2	4	5	5	2	3	4	3	3	4
4	4	5	3	5	2	3	3	4	2	2	2	2	1	2	2	2	3	3	4	2	1	2	1	2	2	4	4	4	4	4	4	4	4	4	4	4	3	4	5	4	4	4	4	4	4	5	5	5	5
2	4	4	4	4	2	3	2	4	4	3	3	4	2	2	2	4	4	4	4	2	1	4	4	4	5	4	4	4	2	5	2	4	2	5	5	2	2	4	5	1	4	4	2	5	5	5	5	5	5
2	4	5	4	4	5	4	3	4	4	3	2	3	2	2	2	3	2	3	4	3	2	3	3	4	4	3	4	4	4	4	3	4	3	4	3	4	2	3	4	3	4	3	3	5	4	4	4	4	4
4	3	3	3	4	4	4	2	4	4	2	2	2	4	3	2	4	4	4	3	4	4	4	4	4	4	4	3	4	2	3	3	3	3	4	3	3	3	2	3	3	3	2	3	4	3	2	4	4	4
5	3	5	5	4	5	4	5	4	4	2	4	4	1	1	1	5	5	4	4	1	1	1	3	4	2	4	4	5	2	4	3	1	5	5	3	3	3	4	4	4	5	4	2	5	4	5	5	1	5
4	2	5	5	5	4	4	4	3	5	1	4	3	4	2	2	3	3	2	4	2	2	2	4	4	4	5	2	3	5	5	5	4	4	4	5	4	2	4	4	1	3	4	1	5	5	5	5	5	5
3	4	4	4	4	2	4	2	4	2	2	2	4	2	2	2	3	2	4	4	3	2	4	3	4	4	4	3	3	4	4	4	4	4	4	4	3	3	4	4	4	3	4	3	5	5	5	5	5	5
5	4	5	4	4	4	5	2	4	4	1	3	2	2	1	4	3	1	1	4	4	1	1	4	4	3	4	5	4	5	5	4	3	3	5	5	4	4	4	4	3	4	4	4	5	5	5	5	3	5
3	5	5	3	4	4	2	3	3	4	2	2	5	2	3	4	4	4	4	4	4	2	5	3	5	5	5	4	4	4	3	3	2	2	4	3	2	2	4	5	3	3	4	3	4	4	4	5	5	5
4	3	4	4	4	2	4	3	5	4	4	3	4	4	3	4	4	5	4	5	4	4	4	5	4	4	3	4	4	4	4	4	3	3	4	4	4	3	2	3	4	4	4	4	3	4	4	4	3	5
5	4	5	3	3	4	4	4	2	5	3	3	4	3	2	2	4	3	3	4	3	1	4	3	5	5	3	3	3	2	2	2	3	3	3	4	2	2	3	4	2	3	3	2	4	3	3	3	2	5
5	2	5	4	4	1	2	2	1	2	4	3	1	5	5	5	1	4	1	4	1	2	2	2	1	1	3	5	4	2	2	3	4	4	5	3	5	3	2	4	4	3	5	4	5	5	5	5	5	5
4	4	3	3	3	2	3	3	3	4	4	5	4	4	4	2	4	4	4	4	4	4	4	4	4	4	3	3	3	2	3	2	2	2	4	4	3	2	3	3	1	2	2	1	5	5	4	5	3	5
3	3	3	2	2	4	2	3	3	3	2	2	4	3	5	3	3	4	3	4	3	2	3	4	5	3	3	3	4	4	4	4	4	4	4	4	4	4	4	4	2	4	4	4	3	3	3	3	3	3
4	4	5	3	2	4	3	3	2	5	5	4	4	5	2	1	5	5	5	5	5	2	4	3	3	2	4	3	2	2	4	4	4	3	4	4	3	3	4	5	5	5	4	5	4	5	5	5	5	5
4	4	5	4	4	5	4	2	4	2	2	1	1	1	1	2	2	2	1	1	1	1	1	1	1	1	4	4	4	4	4	4	4	4	4	4	4	4	4	4	4	4	4	4	4	4	4	5	5	5
4	3	4	4	2	2	4	2	2	4	4	4	4	4	3	3	4	4	4	4	4	4	4	4	4	4	3	3	3	2	2	2	2	2	3	3	2	2	2	2	2	2	2	2	4	4	3	4	4	4
2	4	5	3	4	4	3	2	2	2	2	4	2	4	2	4	3	3	4	2	4	3	3	2	3	4	3	2	3	4	3	2	3	3	4	3	2	2	3	4	3	2	3	4	3	3	4	3	2	4
4	4	4	5	4	4	4	3	3	3	4	3	4	2	2	2	2	2	1	2	2	2	2	2	2	3	4	4	4	3	4	5	3	4	5	4	5	3	5	3	4	4	5	4	5	4	5	4	5	4
2	4	4	3	4	1	3	2	4	5	5	5	5	3	5	1	5	2	5	5	5	5	5	5	5	1	3	5	2	3	1	1	1	1	5	1	3	2	4	1	2	2	1	4	5	5	5	5	5	5
4	3	3	3	3	3	3	2	4	1	3	2	2	3	3	4	3	2	5	3	2	3	4	2	4	2	2	3	3	2	4	4	2	5	2	1	5	1	2	3	2	2	3	3	3	3	3	3	3	3
2	4	4	4	4	4	4	1	1	5	5	5	4	5	4	4	5	4	5	5	5	4	5	5	4	4	3	2	2	2	3	2	2	1	4	3	2	3	3	3	2	3	3	3	5	4	2	4	4	5
3	3	4	4	3	2	4	4	3	4	4	3	3	3	2	2	2	2	2	3	3	2	3	3	3	3	3	3	3	2	2	3	2	2	3	3	2	2	3	3	3	3	3	3	4	4	4	4	3	4
1	4	2	4	2	5	3	5	4	5	5	4	3	4	3	3	3	4	5	3	3	5	3	3	5	5	3	3	3	4	3	3	3	3	4	4	3	3	4	4	4	3	4	4	5	5	5	5	5	5
4	2	5	3	4	4	3	4	3	4	3	3	3	4	4	4	3	3	3	3	4	3	2	2	3	3	2	2	2	2	2	2	2	2	2	2	2	2	3	2	2	2	2	2	5	5	5	5	5	5
3	4	4	4	3	2	4	4	4	4	4	3	4	4	3	4	3	4	3	4	3	3	4	3	4	3	3	4	3	2	4	4	4	4	3	4	4	2	3	4	3	3	4	3	3	4	3	4	3	4
4	4	3	4	4	2	4	3	4	4	4	4	4	3	4	4	4	4	3	4	4	3	4	4	5	5	3	3	3	4	4	3	3	3	4	4	4	3	4	4	4	4	4	4	4	4	4	4	4	4
2	4	5	4	4	2	5	4	4	4	4	4	4	3	3	2	4	3	4	5	4	3	3	4	5	4	3	3	4	3	4	2	3	2	3	5	2	1	3	4	3	3	3	2	5	5	4	5	2	5
5	4	4	2	4	2	4	5	4	4	4	4	2	3	2	4	4	4	2	4	2	2	3	2	2	2	4	3	4	3	3	3	4	4	4	4	4	4	4	4	2	3	3	2	4	4	4	4	5	5
5	3	4	4	4	2	4	4	4	4	2	2	4	4	2	3	4	4	3	4	4	2	4	4	4	4	2	2	2	3	3	2	2	2	2	3	2	1	2	4	2	2	3	2	5	5	4	5	4	4
4	4	5	4	5	4	4	4	4	4	4	3	4	2	2	2	4	4	4	4	3	1	2	2	4	4	3	3	3	3	2	3	4	4	4	3	3	4	4	4	3	4	4	4	5	5	5	5	5	5
4	5	5	5	5	4	5	2	4	2	1	1	3	1	1	1	1	1	1	4	1	1	1	1	4	3	4	5	5	5	5	5	5	5	5	5	5	5	5	5	5	5	5	5	5	5	5	5	5	5
2	4	2	5	3	1	4	4	4	4	3	3	4	1	4	1	1	1	1	2	1	3	3	1	5	5	5	5	5	4	5	5	5	5	5	5	5	5	5	5	5	5	5	3	5	5	5	5	5	5
3	3	4	3	4	2	3	4	4	2	2	2	3	1	1	2	3	2	2	4	3	2	3	4	3	4	3	4	4	4	5	3	3	3	5	5	3	3	4	5	2	3	4	3	4	5	5	5	3	5
4	5	5	4	2	3	4	2	2	3	4	3	3	2	2	2	3	3	2	4	3	2	4	3	2	4	3	4	3	5	3	4	3	5	5	4	3	5	5	4	5	5	4	5	5	5	5	5	5	5
3	4	4	5	3	1	4	4	4	3	2	1	4	2	2	2	2	2	3	4	3	2	4	2	4	4	3	4	4	2	4	4	4	4	4	4	4	3	3	4	4	3	2	2	4	4	4	5	4	5
4	3	4	3	4	4	4	3	4	4	4	3	4	2	2	2	4	4	3	4	4	2	3	4	3	4	4	3	3	3	4	3	4	2	4	4	4	3	4	3	4	3	3	4	4	5	5	5	5	5
4	4	5	5	4	3	3	3	3	4	3	3	4	2	2	2	2	3	4	3	3	2	3	3	3	3	4	4	4	4	4	4	4	4	5	5	5	5	5	5	5	5	5	5	5	5	4	4	4	4
3	4	5	4	4	2	5	4	4	4	3	3	4	2	3	2	4	4	3	4	2	2	2	3	4	4	4	4	4	4	4	3	3	3	5	5	4	3	4	5	3	3	3	2	4	5	3	4	5	5
4	4	5	4	5	4	3	3	4	4	4	3	4	5	3	4	4	4	2	2	4	2	2	3	3	4	2	3	3	2	4	3	3	2	4	5	2	2	3	4	2	3	2	2	4	4	3	4	3	5
4	4	4	4	4	3	5	4	4	3	3	3	4	2	2	2	4	2	2	3	3	2	4	2	4	4	3	3	4	4	4	4	3	3	4	4	3	3	3	3	4	4	4	5	4	4	4	5	5	4
5	4	4	4	5	3	5	3	4	2	1	4	3	2	2	2	3	2	2	3	4	1	2	1	3	3	3	4	5	3	4	3	5	5	5	5	3	3	4	5	5	4	5	4	5	5	5	5	5	5
3	4	2	3	2	2	3	3	3	4	3	2	4	4	4	2	4	2	3	3	3	3	4	3	4	5	3	4	2	4	2	4	4	4	4	4	3	4	4	5	4	4	5	5	4	5	5	5	5	5
2	4	3	3	3	4	3	3	4	4	3	4	4	2	1	3	2	4	5	5	5	2	4	1	4	1	4	5	4	3	4	4	3	4	4	5	4	3	5	4	3	4	2	3	5	5	5	3	3	3
4	2	4	4	4	3	4	2	4	4	4	3	2	3	2	2	2	3	4	4	3	2	4	3	4	4	4	4	4	4	5	4	3	3	5	4	4	2	3	3	3	4	4	2	4	2	3	4	4	5
4	4	3	4	3	4	4	2	3	4	3	3	4	3	2	1	4	4	4	4	3	3	3	4	4	4	4	4	3	3	4	3	4	3	4	4	3	4	4	4	4	3	5	3	5	5	5	5	5	5
4	5	5	4	4	4	4	4	4	4	2	4	4	4	4	4	4	3	2	4	2	2	4	2	4	4	5	5	4	4	4	4	4	4	4	4	4	4	4	4	4	4	4	2	5	5	5	5	5	5
2	2	4	2	2	2	2	3	4	4	4	4	4	4	4	4	4	4	4	4	4	4	4	4	4	4	2	3	4	2	3	2	3	2	3	3	2	2	3	3	2	2	2	2	4	4	3	4	3	4
5	4	4	2	2	1	4	1	2	4	4	4	5	3	4	2	4	4	2	5	5	1	2	5	5	5	3	4	4	3	5	4	5	5	4	5	3	4	5	5	5	5	3	3	4	5	5	5	4	5
4	3	4	3	4	2	3	2	4	4	4	4	5	4	3	3	4	3	4	4	4	3	4	3	4	4	2	3	3	3	3	2	3	2	3	4	2	3	3	4	4	3	4	4	5	5	5	5	5	5
3	4	5	3	4	3	4	4	2	3	1	2	3	1	2	1	1	1	2	4	3	2	5	2	4	3	5	5	5	5	5	5	3	2	4	5	5	5	3	5	5	5	5	5	4	4	5	4	5	5
5	4	5	4	4	5	1	3	2	4	4	4	4	2	3	4	4	3	4	2	3	4	4	4	2	2	2	2	3	3	4	3	2	3	4	4	2	1	4	4	1	3	3	2	5	5	4	5	5	5
2	5	1	5	4	4	4	4	4	3	4	3	3	2	3	3	4	4	4	3	3	4	4	4	3	4	2	3	3	4	4	4	4	4	4	4	4	3	3	3	3	2	2	3	4	4	4	4	3	3
2	4	5	4	5	3	4	4	4	4	2	3	4	2	4	1	1	3	3	3	4	4	3	3	2	2	4	4	3	3	4	3	3	2	4	4	2	3	4	4	3	4	3	3	5	5	5	5	5	5
5	5	5	4	5	2	5	1	5	4	5	5	4	4	5	3	5	1	4	5	5	5	1	5	5	5	2	1	1	3	3	1	2	1	3	4	3	2	3	4	2	3	3	3	5	5	4	5	4	5
4	4	5	4	4	4	4	4	4	4	3	2	2	3	2	2	2	2	2	4	3	2	3	2	4	3	3	3	3	3	3	3	3	3	3	3	3	3	3	3	3	3	3	3	4	4	4	4	4	4
4	5	5	4	5	5	5	2	4	4	1	2	4	1	1	1	2	4	1	5	2	2	4	3	4	4	4	5	5	4	4	4	4	5	5	5	4	4	5	5	1	4	4	1	5	5	4	5	5	5
4	4	3	4	3	2	3	3	3	3	2	3	4	3	2	3	2	2	2	4	3	2	4	2	3	3	3	3	3	3	3	2	4	3	4	4	3	2	3	4	3	4	3	2	4	4	4	4	3	4
4	4	4	3	4	2	4	2	3	3	2	2	3	2	2	2	2	2	2	4	3	2	2	2	4	3	3	3	4	3	4	3	3	3	4	5	3	3	4	4	2	4	3	2	4	4	1	4	2	5
2	4	4	4	4	3	4	2	3	4	3	2	4	2	2	4	3	2	4	4	4	3	4	4	4	3	3	4	3	3	4	4	4	3	4	4	4	3	3	3	3	4	2	3	4	4	4	4	3	4
4	4	5	4	4	4	5	2	2	4	4	4	3	3	3	5	5	4	2	3	4	5	4	4	2	4	3	2	4	4	3	2	4	1	5	2	2	1	4	5	3	4	4	2	1	5	5	5	5	5
4	4	4	3	4	4	4	3	4	3	2	3	4	2	2	2	3	2	2	4	2	2	3	2	2	4	4	4	4	4	4	4	4	4	4	4	3	4	4	4	4	4	4	4	5	4	5	4	3	5
4	4	5	4	5	2	2	4	4	5	3	2	4	2	2	2	3	2	1	4	1	2	2	2	4	4	3	4	3	5	5	5	3	3	3	5	2	3	4	4	2	4	3	2	5	4	4	4	2	5
5	1	1	1	1	1	1	1	3	3	4	3	3	4	2	3	4	2	3	3	4	2	3	3	4	3	3	3	3	3	3	3	4	4	4	3	3	3	4	3	2	3	3	3	3	3	3	3	3	4
2	2	3	4	2	4	2	3	2	4	4	4	4	2	3	4	2	3	2	4	3	2	3	4	3	4	3	3	4	3	3	4	3	4	3	3	3	3	3	3	4	4	3	4	4	3	4	4	3	3
4	2	2	2	4	3	2	4	3	3	2	2	3	2	1	2	3	2	2	3	3	2	2	1	2	3	3	3	2	3	4	3	3	3	4	3	2	2	1	3	2	3	2	1	4	3	3	4	4	4
5	3	3	4	3	2	4	2	4	4	3	3	3	3	4	4	4	3	3	4	4	3	4	4	4	4	3	3	3	3	3	3	3	3	3	3	3	3	4	4	4	4	4	4	3	4	4	4	4	4
3	4	4	4	4	3	2	5	4	3	3	4	2	3	4	4	3	2	4	3	4	2	3	4	3	3	3	4	3	2	4	3	4	3	4	3	3	3	4	2	3	4	3	4	4	3	2	4	3	3
5	4	5	5	1	4	4	5	1	2	2	1	3	1	1	1	1	3	3	5	1	1	2	1	5	4	5	5	5	4	5	5	2	2	5	5	5	3	2	5	5	5	3	5	5	5	5	5	5	5
5	4	4	4	4	3	4	2	4	4	3	4	4	4	5	4	3	2	5	4	5	1	3	4	5	3	3	4	4	4	2	4	3	4	4	3	2	3	3	4	5	4	4	4	3	3	3	3	3	3
4	4	5	4	4	4	4	2	3	4	4	4	4	4	2	2	3	2	3	4	4	3	4	2	3	4	3	3	3	4	4	3	3	3	4	4	2	2	3	3	2	3	3	2	4	4	3	4	3	4
3	3	3	2	4	4	2	3	4	4	3	4	3	2	3	3	4	4	4	3	3	1	2	3	4	2	3	3	3	3	2	3	2	2	4	3	3	2	3	3	4	3	3	3	4	4	3	4	1	4
3	3	1	5	4	3	3	2	4	3	3	4	3	4	4	4	4	3	5	3	3	4	5	5	5	4	3	4	4	4	3	3	3	4	3	3	4	1	3	3	3	3	4	4	3	3	3	4	3	4
4	3	4	4	4	2	4	2	2	4	3	3	4	2	4	5	4	2	4	4	3	4	4	3	4	4	4	5	5	3	4	4	3	4	4	4	4	3	2	3	4	4	4	4	4	4	3	5	3	5
3	2	3	3	3	4	4	4	5	3	3	3	3	3	3	3	3	3	3	3	3	3	1	1	1	1	2	3	4	5	4	4	5	3	4	4	4	3	3	4	4	5	3	5	5	4	4	5	3	3
3	3	3	3	3	3	3	3	3	4	4	3	4	3	4	3	3	3	3	3	4	3	3	3	3	3	3	3	2	2	3	3	3	4	4	4	4	3	3	3	4	3	3	4	4	5	5	4	3	3
4	3	3	3	3	3	3	3	3	3	3	3	3	3	3	2	4	3	2	4	3	2	2	3	3	3	4	4	3	3	3	2	2	2	3	4	3	2	3	4	2	3	3	2	4	4	2	4	2	4
3	3	3	2	4	3	4	2	4	3	4	3	5	5	4	3	5	4	4	5	5	5	3	5	5	5	3	4	2	3	3	3	3	3	4	3	2	2	3	3	3	3	2	4	5	5	5	5	5	5
2	3	4	3	4	3	3	3	3	2	2	3	2	3	2	3	2	3	2	3	2	3	2	4	2	4	2	3	4	3	4	3	4	3	4	3	4	5	5	5	5	5	4	3	5	5	5	4	4	3
4	5	4	4	4	4	4	3	3	4	4	4	4	3	3	3	4	3	4	4	3	3	4	3	4	4	3	3	4	3	5	3	4	3	4	4	2	2	3	3	3	3	3	3	5	5	5	5	5	5
4	4	5	4	5	4	4	4	2	5	4	2	4	5	2	4	4	4	4	5	4	2	4	1	4	4	2	3	4	3	4	2	2	2	4	4	3	1	3	4	2	3	3	3	4	4	2	4	2	4
5	4	5	5	5	5	5	4	4	4	2	4	4	2	1	2	3	3	2	5	4	2	4	3	4	3	3	4	4	3	5	3	3	2	5	5	2	2	2	3	3	3	3	3	4	4	4	5	3	5
3	4	4	4	4	2	4	3	3	5	4	3	4	4	4	4	4	4	5	4	3	3	4	4	4	4	3	4	4	3	3	3	4	3	4	3	2	2	3	4	4	4	3	3	4	4	3	4	3	4
4	4	5	3	4	2	4	2	4	4	4	4	4	3	2	2	4	3	4	4	4	4	4	4	4	4	4	4	4	3	4	3	4	3	4	5	2	2	4	3	3	3	3	3	4	4	4	4	3	5
5	4	5	4	3	2	4	3	2	4	4	4	3	3	3	3	3	3	3	3	4	3	2	2	2	3	2	3	3	2	3	3	4	3	4	4	3	2	3	3	2	2	3	2	4	4	4	4	3	4
4	4	5	4	4	4	5	5	4	5	2	2	2	2	1	1	1	1	2	4	2	2	2	2	4	2	3	4	4	3	4	3	3	2	4	4	3	3	4	4	4	3	3	2	5	5	5	5	2	5
4	4	5	3	5	4	4	5	5	4	1	1	2	1	1	2	3	2	2	3	2	2	1	1	2	1	3	4	3	3	3	3	3	3	4	5	4	3	2	5	3	4	4	3	5	4	5	4	5	5
4	3	5	4	4	3	3	4	4	4	4	3	4	3	2	3	4	4	4	4	4	2	3	3	5	5	2	3	3	2	4	3	2	2	4	4	2	2	3	3	2	2	4	2	4	3	4	4	3	5
2	2	5	2	4	3	2	2	4	5	4	5	5	5	2	5	4	4	2	5	5	1	4	5	3	2	2	3	2	1	3	2	5	4	5	5	1	1	3	5	3	1	2	1	4	2	3	5	4	5
3	3	4	3	3	2	4	2	3	2	4	2	4	3	3	2	4	4	4	4	4	2	4	4	3	4	3	4	3	2	2	3	3	3	4	4	4	4	4	4	3	3	2	4	4	4	3	4	4	5
4	5	4	4	2	3	4	2	4	4	3	2	3	4	3	3	3	2	3	3	2	3	2	2	2	2	5	5	4	4	5	5	5	4	5	5	5	3	3	4	5	4	4	5	5	3	4	4	1	2
4	3	5	4	3	2	5	4	3	3	4	4	4	3	3	3	3	3	4	4	4	2	2	3	3	2	4	3	3	4	4	3	3	3	4	4	3	3	3	4	3	4	4	3	5	5	4	4	4	5
5	5	5	5	5	5	5	5	1	1	1	1	1	1	1	1	1	1	1	5	1	1	1	1	1	1	5	5	5	5	5	5	5	5	5	5	5	1	5	5	5	5	5	5	5	5	5	5	5	5
4	5	5	4	4	2	4	2	2	4	2	3	4	3	2	2	4	4	4	4	4	2	3	2	4	4	4	3	4	3	4	3	4	3	4	4	3	3	4	4	3	3	3	3	4	4	3	4	4	4
4	5	5	5	5	2	5	5	5	2	2	2	4	1	1	1	1	4	2	5	1	1	3	1	4	1	4	4	5	5	5	5	5	5	4	5	5	5	4	5	3	5	5	3	4	5	5	5	5	5
5	5	5	5	1	1	1	1	3	2	3	3	3	3	3	3	3	3	3	3	3	3	3	3	3	3	3	3	3	3	3	3	3	3	3	3	3	3	3	3	3	3	3	3	3	3	3	3	3	3
4	3	4	4	3	2	3	3	2	5	4	3	5	4	4	2	4	4	4	5	1	4	4	1	5	4	3	3	4	4	5	4	3	4	5	5	3	2	2	4	5	5	5	5	5	4	4	5	3	5
4	3	4	3	4	2	4	4	4	4	3	4	3	3	2	3	3	4	3	3	4	2	2	3	4	3	2	3	3	2	3	2	3	2	4	4	3	2	4	3	3	4	3	3	3	3	4	4	3	3
3	4	5	4	4	2	4	3	4	4	2	3	3	3	3	4	3	2	3	3	4	3	2	3	4	3	4	4	4	5	4	5	4	5	4	5	4	4	4	5	4	4	4	5	4	4	3	4	4	4
3	3	3	2	5	2	3	3	2	1	1	1	2	2	1	1	3	2	3	1	1	3	3	2	1	3	3	3	4	2	4	3	3	3	3	3	3	3	3	3	4	2	4	1	2	4	2	4	2	4
2	3	4	4	3	4	3	2	3	4	3	3	4	4	3	2	3	4	3	4	2	3	4	2	4	4	4	3	2	3	3	3	1	2	5	4	1	3	3	3	1	4	2	4	4	5	2	5	1	5
4	4	2	4	4	3	4	2	4	4	3	2	3	3	2	2	2	2	3	3	3	3	3	3	3	3	3	4	3	3	4	3	3	3	3	4	4	3	3	3	4	4	4	4	4	4	4	4	4	4
3	3	4	3	2	4	3	5	4	4	2	2	2	2	2	2	3	2	2	3	2	2	2	2	4	3	4	3	4	3	4	3	2	2	4	4	4	3	3	4	3	4	4	4	4	4	3	4	3	5
4	4	4	4	4	4	4	3	4	4	4	3	4	3	3	3	4	4	4	4	4	3	4	3	4	3	3	3	3	2	3	3	3	2	3	3	3	2	3	3	2	3	3	2	4	4	3	2	4	4
4	3	4	2	2	2	4	2	2	4	2	2	4	2	2	2	2	2	2	4	4	2	4	2	4	4	4	4	4	4	4	4	4	4	4	4	4	4	4	4	4	4	4	4	4	4	3	4	4	5
2	4	4	4	5	2	3	1	3	3	3	2	3	2	1	4	2	2	2	2	4	3	2	3	4	3	4	5	4	4	5	4	3	4	5	5	4	3	2	5	5	4	5	4	5	5	5	5	5	5
5	5	3	3	5	2	5	1	3	5	5	3	4	2	1	3	4	5	1	5	3	5	5	3	4	5	5	5	4	5	4	5	4	5	4	5	5	1	5	4	3	2	3	1	4	5	5	5	4	5
4	4	4	4	4	4	4	3	4	4	2	2	4	2	2	2	4	2	2	4	4	2	2	2	4	4	4	4	4	4	4	3	4	3	4	4	4	4	4	4	3	4	4	4	4	4	4	4	4	4
5	4	4	3	4	3	4	4	4	2	1	3	2	2	1	1	1	1	2	4	2	1	3	2	2	2	4	5	4	3	4	4	4	4	5	4	4	3	4	5	4	4	4	4	4	4	4	5	4	4
4	4	5	4	4	5	4	3	4	4	3	3	3	2	2	2	2	2	2	3	2	2	2	2	2	2	5	4	4	4	4	4	4	4	4	4	4	4	4	4	4	4	3	4	4	4	4	4	4	4
5	4	5	4	4	2	5	5	4	2	2	4	3	2	2	2	3	2	3	4	3	3	3	2	2	3	3	3	3	3	3	3	4	3	4	4	3	3	3	4	3	3	3	3	4	4	4	4	3	5
4	2	2	4	4	2	4	4	4	4	4	4	4	4	3	4	4	4	4	4	4	4	4	4	4	4	3	3	4	3	3	3	4	3	4	3	3	4	4	4	3	4	3	2	4	4	4	4	3	4
3	4	4	3	4	2	4	5	3	5	4	4	5	4	2	2	4	4	3	4	4	2	4	2	4	4	2	4	4	4	3	2	3	3	3	5	2	2	4	4	2	3	3	3	4	4	3	5	2	5
5	4	5	5	4	4	4	4	4	2	2	2	2	2	1	1	1	2	1	3	2	1	1	1	2	3	4	4	4	4	4	4	4	4	4	4	4	3	4	4	4	4	4	4	4	5	5	5	5	5
5	2	5	2	1	2	1	5	1	4	5	5	5	5	5	5	5	4	5	4	5	3	4	4	5	3	1	1	2	1	2	1	2	4	1	2	1	1	2	3	1	2	1	1	4	4	3	5	3	2
4	3	5	3	4	3	3	3	4	3	2	4	3	2	2	3	3	2	4	3	2	2	4	3	3	3	3	3	3	4	3	4	4	4	4	3	2	3	3	2	2	3	2	5	5	5	4	5	5	5
4	5	5	3	5	1	3	5	4	5	4	2	2	3	1	1	4	4	3	4	5	1	3	2	4	4	3	3	2	4	4	3	4	4	5	4	3	2	3	5	2	4	3	2	5	5	3	5	4	5
4	4	4	3	4	2	3	4	2	5	4	4	4	4	3	4	4	4	4	4	4	3	3	4	4	4	2	3	3	2	4	2	3	2	4	4	2	2	3	4	3	2	2	2	5	4	2	4	2	5
4	4	4	3	4	3	5	4	3	4	4	4	4	4	3	3	3	2	3	4	3	2	2	3	4	4	2	2	2	2	3	2	2	2	2	3	2	3	3	3	2	2	2	2	4	4	3	4	3	4
4	4	5	5	5	3	5	2	4	4	5	4	4	4	3	5	5	3	4	5	4	1	2	2	4	3	3	3	4	4	3	2	3	3	4	3	2	2	4	5	2	4	3	2	4	5	3	5	3	4
5	4	5	4	4	4	4	4	4	4	2	2	1	1	1	1	1	2	1	5	3	1	1	1	4	5	3	3	3	3	3	3	3	2	3	4	3	3	4	4	2	3	3	2	4	5	4	4	3	4
5	4	5	3	4	2	4	3	4	4	2	4	4	3	3	4	2	3	3	4	3	2	3	2	4	4	3	3	4	4	4	3	3	3	4	4	3	5	3	4	3	5	3	3	4	4	4	4	4	4
3	5	5	5	4	2	5	5	3	4	3	3	1	1	1	1	1	3	2	4	3	1	2	1	1	3	5	5	5	5	5	5	5	5	5	5	5	5	5	5	5	5	4	5	5	4	4	5	3	5
5	5	5	4	5	5	5	3	5	4	2	3	4	1	1	2	2	4	2	3	4	1	2	2	4	2	3	3	3	3	3	3	3	4	4	4	4	3	4	4	3	3	2	2	5	5	5	5	4	5
2	5	5	1	2	1	5	1	3	3	5	5	5	3	5	4	3	5	1	5	1	1	5	4	1	1	5	5	3	2	2	2	2	2	2	2	2	1	3	4	1	2	1	1	4	5	5	5	5	5
5	4	5	3	3	1	4	3	2	4	5	5	3	5	5	4	3	4	2	5	3	1	3	4	2	3	3	4	3	1	2	3	3	2	1	3	2	4	3	5	3	5	5	4	5	4	3	2	5	2
4	4	4	3	4	4	4	2	3	3	3	2	4	3	2	3	2	3	3	3	3	2	3	2	3	3	3	3	3	3	3	3	3	3	3	3	3	3	3	3	3	3	3	3	3	4	4	4	4	4
4	4	5	4	4	5	4	5	4	4	4	4	4	4	2	4	4	3	4	4	4	3	3	4	4	3	2	3	4	3	4	2	3	2	4	4	2	3	3	3	2	3	3	2	5	5	4	4	2	5
5	4	5	4	5	2	5	2	4	1	2	4	4	3	4	2	3	4	4	4	4	3	2	3	4	4	3	3	4	3	4	4	3	4	4	4	2	3	3	4	2	3	4	2	4	4	5	4	3	4
1	2	2	1	1	2	2	4	4	4	2	2	4	2	3	2	2	4	3	4	2	1	3	2	5	5	5	4	4	4	4	5	4	4	4	4	5	4	5	5	5	4	5	4	1	5	5	5	3	5
2	3	5	2	2	2	3	2	1	4	4	4	4	5	1	1	1	5	5	5	5	1	5	5	5	5	3	3	4	3	4	4	2	2	4	5	2	4	3	5	4	4	1	2	4	4	4	5	5	5
4	3	2	2	2	4	4	2	2	3	3	3	3	3	3	3	3	3	3	3	3	2	2	4	4	3	3	2	3	3	3	3	3	3	3	3	3	2	3	2	3	4	4	3	2	3	4	4	3	2
4	5	5	5	5	3	4	3	4	4	3	2	3	1	1	1	1	1	1	3	2	1	2	2	4	2	3	4	3	5	4	3	2	2	4	5	3	3	3	5	2	4	3	2	5	4	5	5	4	5
4	3	5	5	4	4	3	4	2	4	3	4	3	2	4	3	2	4	4	4	4	2	3	5	5	5	3	3	3	2	3	4	3	3	4	4	3	2	4	4	3	2	2	1	4	4	2	4	2	5
5	4	5	4	4	5	4	4	4	4	2	4	4	2	2	2	3	3	4	4	4	2	4	2	4	3	3	3	3	3	3	3	3	3	3	3	3	3	3	3	3	3	3	3	4	4	3	4	3	4
3	2	4	3	3	2	3	3	4	4	3	4	4	3	3	3	4	4	4	4	4	4	4	4	4	4	3	3	3	3	3	3	3	3	3	4	3	3	3	4	3	4	3	2	4	4	2	4	2	4
3	3	3	4	4	3	3	3	4	2	2	2	3	2	2	2	2	2	2	4	3	2	3	3	4	3	4	4	4	4	4	4	4	4	5	4	4	4	4	5	3	4	5	4	4	4	5	5	5	5
4	4	4	4	4	4	4	2	3	4	4	1	4	3	2	2	5	4	2	3	3	1	4	3	4	4	3	4	3	3	4	3	2	3	4	4	2	3	4	4	3	3	3	3	5	5	3	4	2	4
2	2	2	2	4	1	1	3	3	4	4	5	3	5	3	3	4	3	4	5	2	2	3	3	1	2	4	4	3	2	4	3	3	2	3	3	2	2	3	4	2	2	3	4	2	5	4	4	4	3
4	3	3	4	3	3	3	3	3	4	4	3	4	3	3	4	3	3	3	3	4	3	3	3	4	4	3	3	3	3	3	3	3	3	4	3	3	3	3	3	3	3	3	3	3	3	3	4	3	4
4	4	4	4	3	2	4	2	3	3	4	4	3	3	4	3	3	3	2	3	2	1	3	3	4	3	3	4	3	3	3	4	4	4	4	4	3	2	3	3	4	3	4	4	4	4	4	5	4	4
3	4	3	4	4	2	4	2	4	3	4	3	4	4	4	3	4	4	4	4	4	2	4	3	4	4	2	4	4	4	3	3	3	2	3	4	2	2	4	3	4	4	2	2	3	4	4	4	4	4
5	4	5	5	4	5	4	5	2	5	4	4	1	1	4	4	3	5	4	5	1	1	5	5	5	5	5	5	5	3	3	3	4	4	5	5	3	5	4	5	2	5	3	1	5	5	5	5	5	5
5	5	5	3	4	3	5	5	5	4	4	4	4	3	3	2	3	3	5	4	3	3	5	3	5	5	3	3	4	3	3	3	4	2	4	3	2	2	3	4	3	4	4	2	5	5	5	5	5	5
4	3	4	4	4	4	4	2	2	4	4	2	4	3	2	2	4	2	4	4	4	3	4	3	4	3	3	2	3	3	3	3	2	2	3	3	3	3	3	3	3	3	3	3	4	4	4	4	4	4
3	4	5	3	4	2	4	4	4	5	3	2	1	4	1	2	4	5	1	3	1	1	1	3	2	3	3	3	3	2	5	3	4	3	3	5	3	2	5	3	3	3	4	3	4	5	4	5	4	4
4	4	5	4	3	4	3	4	4	5	4	4	3	4	2	4	3	4	3	4	2	1	4	3	2	4	1	4	3	4	5	3	4	2	4	3	3	1	2	2	3	3	2	3	5	5	3	5	1	5
3	5	5	5	3	3	5	4	4	4	4	5	5	4	3	5	3	4	4	5	4	3	4	4	5	5	3	4	5	4	3	4	4	4	4	5	3	2	3	4	4	4	4	3	5	5	3	5	3	5
4	4	5	4	4	3	5	3	5	5	4	4	3	4	4	3	4	5	5	5	5	3	4	5	5	5	4	4	4	4	3	3	4	3	4	3	4	3	4	4	3	4	3	4	5	5	2	5	1	5
4	3	5	4	5	4	5	5	4	4	4	4	3	4	3	3	4	3	3	3	4	1	2	3	4	4	4	3	3	3	3	3	2	2	3	4	3	3	3	3	3	3	3	3	5	5	2	5	2	5
2	5	5	5	2	1	4	2	5	5	4	3	5	2	2	2	4	4	5	5	5	2	4	2	4	2	5	4	3	3	4	4	3	3	4	4	3	3	3	2	3	4	4	4	4	5	5	5	5	5
2	4	2	3	3	3	4	3	4	4	2	3	3	2	3	2	3	3	3	4	3	3	4	4	3	3	4	3	3	3	2	2	3	4	4	3	3	3	3	4	3	3	2	2	4	4	4	4	4	4
2	4	4	4	3	3	2	2	3	4	3	1	2	3	3	2	2	4	1	3	2	1	2	4	3	3	3	4	4	2	3	2	5	3	4	3	3	2	4	4	4	3	4	4	4	4	4	4	4	4
1	3	5	4	4	4	3	2	4	4	4	1	4	3	2	2	4	4	3	4	4	2	3	4	4	4	4	5	4	3	5	3	5	4	5	5	3	2	3	4	4	4	4	4	5	5	3	3	3	5
3	4	5	3	4	4	3	1	3	4	4	4	2	3	3	4	4	4	4	4	5	3	4	5	4	5	3	3	2	3	4	4	2	2	3	3	2	2	3	3	3	3	3	4	4	4	4	4	4	4
2	4	3	4	5	4	4	3	4	4	4	4	5	4	3	3	3	4	4	4	5	3	2	3	5	5	4	3	3	3	3	3	4	3	5	4	2	2	3	4	1	4	3	3	5	4	3	5	2	5
5	3	5	4	4	3	4	4	3	5	3	5	4	2	1	3	3	2	3	2	1	1	2	2	3	2	4	4	4	4	2	3	4	4	5	3	4	2	3	4	3	4	4	3	4	4	4	4	4	5
3	4	4	4	4	4	4	2	4	4	3	4	4	2	2	4	4	3	4	3	4	2	4	4	4	4	3	2	3	2	3	4	3	2	4	3	2	2	3	4	3	3	2	2	4	4	4	2	2	4
4	4	5	4	5	5	2	4	4	2	2	4	4	3	1	2	2	3	2	4	3	2	3	2	4	4	4	4	5	4	4	3	3	5	5	5	3	4	3	5	5	5	4	5	5	4	4	5	4	5
4	4	3	3	4	4	4	2	3	5	4	5	4	4	3	4	4	4	4	5	5	2	3	5	5	5	3	2	3	2	2	2	2	2	4	3	3	2	3	3	3	2	3	2	3	4	3	3	3	4
5	3	5	4	3	3	4	3	3	3	2	3	3	3	3	3	3	3	3	3	3	3	3	3	3	3	3	3	3	3	3	3	3	3	3	3	3	3	3	3	3	3	3	3	3	3	3	3	3	3
5	4	5	3	4	4	5	5	4	4	4	4	3	2	4	4	4	3	1	4	4	1	2	4	2	2	3	4	4	3	3	3	3	4	5	4	3	2	4	4	3	3	2	4	5	3	1	5	4	4
5	4	5	4	4	2	4	5	4	4	2	2	3	2	2	2	2	2	3	4	2	1	2	3	4	5	3	4	3	4	5	3	3	4	5	5	3	3	4	4	4	4	4	4	5	4	4	4	4	4
3	4	4	4	3	2	4	4	3	2	2	3	2	3	3	3	3	2	2	2	3	3	2	2	1	1	3	2	3	3	3	2	2	2	3	3	3	3	3	3	3	2	2	2	3	5	4	4	4	5
4	2	5	4	2	2	3	2	3	3	4	2	2	4	4	2	2	1	2	4	2	3	2	4	2	1	3	3	4	3	2	3	4	1	1	4	2	2	3	4	2	2	3	3	5	3	2	3	2	4
4	3	4	3	4	4	4	3	4	4	4	2	4	2	2	3	2	2	4	4	2	2	4	4	4	4	3	3	3	3	3	3	2	2	3	4	4	3	3	4	4	4	4	2	5	5	5	5	3	5
3	4	5	4	4	1	4	2	3	5	5	4	4	5	5	5	5	3	5	5	5	5	5	4	3	2	4	3	5	2	1	3	1	1	4	2	3	2	1	2	1	2	1	1	5	4	4	4	4	4
4	4	5	4	4	2	4	2	4	4	4	4	4	4	4	4	4	4	4	4	4	4	4	4	4	4	2	2	3	3	4	3	3	2	2	4	3	3	4	4	2	2	2	3	4	4	2	1	5	5
2	5	4	5	5	2	5	4	1	5	5	5	4	4	4	4	4	3	4	5	4	2	2	2	3	4	3	2	2	2	4	3	2	2	2	4	3	2	5	3	4	3	4	5	5	5	5	5	5	5
4	4	4	3	4	3	3	2	4	3	2	2	3	2	3	2	2	3	2	4	4	2	3	2	3	3	3	3	3	3	4	3	3	3	4	3	3	3	4	4	4	4	3	3	5	4	5	5	5	5
2	4	5	4	2	3	3	2	4	4	4	3	4	4	2	3	3	3	4	4	2	2	3	3	3	2	4	3	4	2	4	4	1	1	2	5	2	3	3	4	3	2	4	5	5	5	5	5	2	5
4	5	5	5	2	3	5	3	3	5	5	5	5	5	1	5	5	5	5	5	5	1	5	5	5	5	4	4	2	2	2	3	1	1	2	4	2	1	5	5	3	3	1	1	5	3	1	4	1	5
3	3	4	4	3	4	3	2	3	4	3	3	2	2	3	2	2	2	2	3	2	2	2	2	2	2	4	3	3	3	4	4	4	4	3	4	3	3	3	3	3	3	3	3	4	4	4	3	3	4
4	2	4	4	4	3	5	4	4	4	5	4	4	4	3	3	3	4	4	4	3	3	3	4	4	4	3	3	3	4	4	3	3	4	4	4	2	3	3	4	3	4	3	4	4	3	1	1	1	3
5	4	5	4	5	4	4	4	4	2	1	2	3	2	1	1	1	1	1	4	2	1	1	2	2	4	4	4	4	4	4	4	4	4	5	5	4	4	4	4	4	4	4	4	5	5	5	5	5	5
4	4	4	4	3	2	3	3	5	3	3	3	3	2	2	3	4	3	3	3	3	3	4	3	4	2	4	4	4	3	4	4	4	4	4	4	4	4	4	4	3	4	3	5	4	4	4	4	4	4
4	3	4	4	4	4	3	4	4	2	2	2	3	2	2	2	3	4	3	3	4	2	2	3	3	4	5	4	4	3	4	3	5	4	4	4	3	3	4	5	4	4	4	3	4	5	5	5	5	5
4	4	4	4	4	4	5	2	4	4	4	3	4	2	2	4	3	2	4	4	3	3	2	4	3	2	3	4	2	3	4	3	4	2	4	4	4	3	2	4	4	3	4	4	4	3	2	4	4	3
3	4	4	5	4	4	5	3	4	3	2	2	4	3	2	2	2	2	4	3	2	3	4	1	5	5	3	4	4	3	5	5	4	3	3	3	2	4	3	5	3	3	4	3	5	5	5	5	5	5
4	4	5	4	4	3	4	5	4	4	2	2	2	1	1	1	2	2	1	4	3	2	2	2	3	3	3	4	3	3	4	4	4	3	3	4	3	2	4	4	3	4	3	4	4	5	5	5	5	5
5	4	5	4	5	3	4	5	4	3	4	4	2	4	3	4	2	4	5	3	4	2	1	1	4	4	3	4	2	3	4	2	3	2	5	4	2	3	4	2	4	3	4	5	4	5	2	4	2	4
5	4	2	2	2	4	4	2	2	4	4	2	3	2	2	4	4	4	4	4	3	3	4	4	3	3	2	2	3	2	4	3	2	2	2	2	5	2	4	3	2	3	4	2	4	4	4	5	2	4
2	5	5	5	5	4	5	3	4	4	4	2	4	2	1	1	3	2	4	2	4	2	2	4	4	2	2	2	3	4	3	4	4	3	5	5	4	2	5	5	4	4	4	4	5	5	5	5	5	5
3	4	2	4	4	2	4	3	4	4	4	3	4	4	3	4	4	3	4	4	4	3	4	4	3	3	2	2	2	2	2	2	2	2	2	2	2	2	3	3	2	3	3	2	3	3	3	3	3	4
5	3	4	4	2	3	3	3	3	4	4	4	4	3	5	3	2	2	2	4	4	3	2	3	4	2	3	2	3	4	4	3	3	2	3	4	4	2	3	3	4	4	3	3	4	3	3	4	2	3
4	4	4	3	2	2	4	4	3	4	4	2	4	2	4	2	4	4	4	4	2	4	4	4	4	4	4	4	4	4	4	4	2	2	4	4	4	4	4	4	2	4	2	2	4	4	2	2	2	4
5	4	5	4	4	2	5	4	4	4	2	2	4	2	3	2	2	4	3	4	4	2	5	4	4	4	4	5	4	4	5	4	4	4	5	5	3	4	5	5	4	4	4	4	5	5	5	5	5	5
3	3	3	5	4	4	4	2	3	5	5	2	5	2	3	2	1	2	5	5	1	3	5	5	5	5	3	4	5	5	5	5	5	5	5	5	5	3	3	4	4	4	4	2	5	5	5	5	5	5
3	3	3	3	3	3	3	4	2	2	2	3	2	3	2	2	3	3	3	2	2	3	2	4	2	2	4	3	3	4	3	3	4	3	3	3	3	3	3	3	3	3	4	3	3	2	4	2	4	2
2	4	4	4	4	2	4	2	4	4	3	3	4	4	2	2	3	4	2	4	4	1	4	4	3	2	3	4	4	4	4	3	2	4	4	4	4	2	3	3	3	4	4	2	4	4	4	4	4	4
3	4	5	4	5	5	5	2	4	4	4	4	3	3	1	3	4	4	4	4	3	1	2	2	3	3	3	2	4	3	3	2	4	3	2	5	3	2	4	4	3	3	2	3	1	2	3	2	3	4
4	4	3	4	4	1	3	2	3	4	2	3	2	3	1	2	2	4	3	4	2	3	2	3	4	3	3	4	4	5	5	4	4	4	3	3	3	4	4	4	3	5	4	4	4	4	4	5	5	5
4	4	4	4	5	4	4	4	4	4	3	4	4	3	2	2	3	3	4	4	4	2	4	2	3	4	4	4	4	3	4	3	4	4	5	4	3	2	3	4	4	4	4	4	5	5	4	4	3	5
4	4	4	4	4	3	4	3	4	4	3	4	4	4	4	2	4	3	4	4	4	3	4	4	4	3	2	3	2	2	4	2	4	3	4	4	2	2	4	4	2	3	2	2	4	4	4	4	2	5
4	5	5	4	4	4	4	3	4	4	3	2	4	3	1	2	4	3	2	4	3	1	1	3	4	4	3	4	4	3	3	3	4	4	4	4	4	2	3	3	3	3	3	2	5	5	5	5	5	5
3	4	4	4	4	4	4	2	5	4	4	3	4	2	2	1	4	3	4	5	1	3	2	2	4	4	3	4	4	4	4	3	4	4	4	4	4	1	4	4	4	4	4	3	4	4	2	4	3	4
4	2	5	4	4	3	5	4	3	4	4	4	2	1	4	3	2	2	4	3	3	2	4	4	4	3	4	3	2	3	4	2	3	3	3	5	3	1	3	4	1	3	4	1	5	5	2	5	4	5
4	4	5	5	3	4	4	4	4	4	3	3	4	2	2	4	4	4	4	4	4	2	3	4	4	5	4	4	4	3	3	4	4	4	4	4	2	2	4	5	4	4	4	4	5	5	4	4	4	4
5	4	5	4	4	4	4	4	5	4	2	2	4	2	2	2	2	3	2	4	3	2	4	2	4	3	4	5	4	3	4	4	4	3	5	5	3	3	4	4	3	3	3	4	5	4	5	5	5	5
3	2	4	4	4	5	4	2	4	4	4	3	2	2	2	4	4	3	2	3	4	1	2	2	3	3	3	4	4	4	3	3	3	3	4	4	3	3	3	4	3	3	3	2	5	5	5	5	5	5
4	4	5	4	4	1	4	3	4	1	1	1	1	1	1	1	1	1	2	1	1	1	2	1	3	2	4	5	4	4	3	4	4	4	5	5	4	4	4	4	5	3	4	5	5	4	5	5	5	5
2	3	5	5	5	4	5	5	4	4	3	4	5	4	3	4	5	3	4	4	5	2	4	1	4	3	3	3	2	2	2	2	4	4	2	2	2	3	4	4	2	3	3	1	4	4	2	5	3	5
3	4	4	4	4	3	4	2	5	2	2	3	2	1	3	3	2	4	3	4	2	3	2	2	3	3	5	5	5	4	5	5	5	5	5	5	5	4	3	5	5	5	5	4	5	5	5	5	5	5
3	3	4	3	3	3	2	3	3	3	3	3	4	3	3	3	3	4	3	3	3	3	4	3	3	4	3	3	3	3	3	3	3	3	3	3	3	2	2	3	2	3	2	3	3	3	4	4	4	4
4	4	3	5	4	1	5	2	3	5	3	4	2	3	1	2	4	4	3	4	3	4	3	4	3	5	3	4	4	4	4	5	4	4	3	3	4	2	2	3	2	4	4	2	5	4	3	5	4	5
5	4	5	3	4	2	3	4	3	4	4	4	4	3	2	4	4	4	4	3	2	3	2	4	2	2	3	3	3	2	4	3	4	2	4	4	3	2	3	3	3	2	2	2	4	4	2	4	2	4
5	2	4	4	4	4	4	4	3	3	2	3	2	2	2	2	2	2	2	3	2	2	2	2	2	2	4	3	3	4	3	4	3	3	4	3	3	3	3	3	3	3	3	3	4	4	4	4	3	4
4	4	5	3	4	4	4	4	4	4	3	2	4	3	2	2	3	3	2	4	4	2	3	2	4	4	3	3	4	4	5	4	4	4	3	5	2	2	4	4	4	5	4	4	5	4	4	4	4	5
5	4	5	4	3	4	5	3	3	4	4	4	4	4	3	4	4	3	4	4	4	4	3	4	4	4	3	3	3	3	3	2	2	2	2	3	2	3	3	4	2	3	3	2	4	4	4	4	3	4
4	4	4	2	2	2	4	2	2	4	4	4	4	4	4	4	4	4	4	4	4	2	4	4	4	4	3	3	3	3	3	3	3	3	3	3	3	3	3	3	3	3	3	3	4	4	4	4	4	4
3	3	2	4	3	2	3	3	3	4	3	5	3	2	3	1	2	2	2	2	2	2	3	2	2	2	5	4	4	5	5	5	5	4	4	4	3	3	3	4	4	4	3	4	4	4	4	4	4	4
5	4	2	4	4	2	5	2	1	5	1	2	3	4	5	4	3	4	5	4	5	4	5	4	5	5	1	2	3	2	4	5	3	2	2	1	1	1	1	1	2	3	3	2	1	5	2	2	2	4
4	4	5	3	3	4	3	2	4	4	3	3	3	3	2	2	3	3	2	4	3	1	3	2	4	4	3	3	4	3	4	3	3	3	4	3	3	3	4	4	4	4	3	4	5	5	5	5	5	5
2	4	4	4	4	3	4	2	5	4	2	2	3	2	3	2	3	4	4	4	2	3	4	4	4	4	3	3	4	3	4	4	4	4	4	3	4	3	4	3	4	3	3	3	4	4	5	5	3	4
3	4	4	4	4	4	4	3	4	2	4	2	2	2	2	2	2	3	2	3	4	2	3	2	3	4	4	3	4	4	4	3	3	3	4	4	3	3	4	4	4	4	4	4	4	4	4	4	4	5
4	4	5	4	4	3	4	3	4	3	3	2	4	2	2	4	4	3	4	4	3	3	2	2	2	4	3	4	4	4	3	3	3	4	4	4	3	3	4	5	3	3	4	2	4	4	4	4	4	4
4	4	5	4	4	4	4	4	4	2	2	2	3	2	4	4	4	4	4	2	1	1	1	2	2	1	4	4	4	3	4	4	4	4	4	4	3	3	4	4	3	4	3	4	5	4	5	5	4	5
3	5	5	3	4	5	4	5	4	4	4	2	4	1	1	1	2	1	4	4	3	1	2	3	5	5	4	5	4	4	5	3	5	4	5	5	5	2	4	5	5	4	4	5	1	5	5	5	2	1
5	4	5	3	5	4	5	4	5	4	3	4	4	3	3	2	2	4	4	3	2	2	3	2	3	3	3	2	4	2	3	3	3	3	3	4	2	2	3	4	2	3	3	3	4	4	2	4	2	4
3	2	2	4	3	3	3	3	3	2	2	2	2	2	2	3	3	3	3	3	3	3	3	3	3	3	4	4	4	4	4	4	4	4	4	4	4	2	2	2	2	2	2	2	4	4	4	4	4	4
4	2	5	4	2	2	4	2	2	4	4	3	4	2	1	3	5	4	4	5	2	1	4	2	5	5	2	3	4	3	3	3	4	2	5	5	4	2	3	5	2	4	5	2	5	5	2	4	1	5
3	3	3	3	4	4	2	2	3	4	3	2	3	2	2	2	2	3	2	4	4	2	3	4	4	4	4	3	4	3	3	4	3	3	4	4	3	3	4	4	3	4	4	3	4	4	4	4	3	4
2	4	3	3	4	3	3	2	3	4	4	3	3	2	3	4	4	4	4	4	2	1	2	3	4	2	4	5	3	3	5	3	3	3	4	5	4	4	4	4	2	3	4	1	4	4	3	4	3	3
3	4	5	2	5	3	4	2	4	4	3	4	4	3	2	2	4	4	4	4	3	2	4	3	4	4	5	3	3	3	4	3	3	3	4	5	3	3	4	5	3	3	4	3	5	5	2	4	1	5
5	5	2	4	4	3	4	2	3	2	3	3	3	3	2	3	4	3	3	4	3	3	2	4	3	4	3	3	2	4	4	4	2	3	4	4	2	3	2	3	3	2	3	3	3	3	2	4	4	4
2	4	3	5	4	2	5	4	4	4	3	4	3	3	3	4	3	2	1	5	3	2	3	4	5	5	4	5	5	3	3	3	3	3	5	5	3	3	4	5	4	4	5	4	4	5	5	5	3	5
3	5	2	4	4	4	4	2	5	4	4	3	5	3	3	4	4	4	4	5	5	2	5	4	3	4	4	5	4	4	4	5	5	5	4	5	5	4	5	4	5	4	5	4	4	5	4	5	5	5
4	4	4	3	4	3	4	3	4	4	3	4	4	3	3	3	3	3	3	3	3	3	3	3	3	3	3	3	3	3	3	3	3	3	3	3	3	3	3	3	3	3	3	3	3	3	3	4	4	4
4	4	4	4	4	4	4	5	4	3	3	4	3	2	3	3	2	2	4	4	3	1	1	1	4	3	4	3	3	3	4	4	3	3	4	4	3	3	4	4	3	3	4	3	5	4	4	4	4	5
5	4	4	5	4	4	4	4	4	4	2	3	4	3	2	2	4	3	4	4	4	2	3	3	4	3	2	3	3	4	4	3	4	3	3	4	3	3	4	4	4	3	4	3	4	4	4	4	4	4
5	4	5	5	5	5	5	1	4	4	2	4	4	1	1	1	1	1	4	4	3	4	4	3	5	5	5	5	5	4	4	5	5	4	5	5	4	1	4	5	2	4	4	2	5	5	5	5	5	5
5	5	5	5	5	5	5	4	4	3	3	1	2	1	1	1	1	3	1	5	1	1	1	1	3	3	5	5	4	5	5	4	3	4	4	5	4	4	5	5	4	4	5	4	5	5	5	5	4	4
4	4	5	4	5	2	5	3	2	4	4	5	5	5	5	5	5	3	5	4	5	5	5	5	5	5	3	4	4	2	4	2	2	2	5	5	3	2	3	4	1	2	2	1	5	5	5	5	5	5
3	4	4	4	4	4	4	2	3	2	3	2	3	3	2	3	4	2	3	3	2	4	3	4	3	3	2	3	4	3	4	3	3	3	4	3	3	2	3	3	2	3	4	3	4	3	4	4	4	3
3	4	4	5	3	3	5	4	3	4	3	4	2	4	1	1	4	4	5	4	2	4	5	1	5	5	3	2	3	4	4	1	2	1	3	5	3	3	3	2	3	4	4	2	5	3	5	5	3	5
5	3	5	4	5	4	3	2	4	2	3	3	2	4	4	1	2	2	2	4	4	3	1	4	1	2	3	3	3	3	4	3	3	3	5	5	3	2	3	4	3	5	4	2	4	4	5	5	3	4
4	4	4	5	4	4	4	4	3	2	1	3	2	1	1	2	2	4	4	4	2	2	3	2	3	2	5	5	4	3	5	5	5	5	5	4	4	3	2	2	5	5	4	5	5	5	5	5	5	4
4	5	5	4	3	3	4	4	4	3	2	2	3	2	3	3	2	2	1	5	2	1	3	1	5	4	4	4	4	5	4	4	4	5	5	5	4	4	4	5	5	5	5	5	5	5	5	5	5	4
4	2	3	2	2	2	2	2	3	3	3	3	3	3	3	3	3	3	3	3	3	3	3	3	3	3	2	3	2	2	2	2	2	2	2	2	1	2	3	2	1	2	2	1	3	3	3	4	3	4
4	4	4	2	4	2	2	4	2	4	4	4	4	4	4	4	4	4	4	4	4	4	4	4	4	4	2	3	2	2	3	2	2	2	3	3	2	2	3	3	2	2	2	2	4	2	2	4	2	4
4	2	4	3	4	2	4	2	4	4	2	3	4	2	3	4	2	2	3	4	4	3	2	4	4	4	4	5	4	2	2	3	3	2	4	3	3	2	3	4	4	3	3	3	5	4	4	5	3	5
3	4	3	4	3	3	4	4	2	4	4	3	4	3	2	3	2	4	3	4	3	2	4	3	4	2	4	4	4	3	3	3	2	2	4	4	3	2	3	3	3	3	2	3	4	5	5	5	4	5
4	5	4	3	4	2	4	2	3	5	5	5	5	5	4	5	5	5	5	5	5	5	5	5	5	5	3	2	2	4	4	2	2	2	2	4	2	2	5	4	2	2	4	2	5	5	5	5	5	5
2	4	4	3	4	4	4	3	4	4	4	3	4	2	2	2	4	2	2	4	4	2	4	4	4	4	4	3	3	2	3	3	2	2	3	4	3	4	4	4	2	4	4	2	5	5	5	5	5	5
4	3	4	4	4	2	4	3	4	4	3	3	3	3	1	2	3	3	3	4	3	1	2	1	3	3	2	3	3	3	4	4	4	3	4	4	3	3	3	4	3	4	3	3	5	5	3	3	3	5
3	4	5	4	4	3	3	2	4	4	3	3	2	2	3	2	2	2	4	4	4	2	3	3	4	3	3	4	4	3	4	4	4	3	4	4	3	3	4	4	4	4	4	4	4	4	3	4	3	4
4	4	4	4	4	2	4	3	4	4	2	3	3	3	3	2	4	3	3	4	4	2	2	2	3	3	4	3	4	3	4	4	4	4	4	5	4	3	3	4	3	4	4	4	4	4	5	5	5	5
5	5	4	4	4	2	3	2	4	5	3	3	4	2	3	1	3	3	4	5	4	4	4	5	5	3	3	4	5	4	4	3	3	4	5	5	4	4	3	5	4	2	5	3	5	5	4	5	4	5
4	4	4	3	4	4	4	4	4	4	2	2	4	2	2	2	3	3	4	4	4	3	4	4	4	4	3	3	4	3	4	3	4	4	4	4	3	3	4	4	3	3	4	3	4	4	2	4	3	4
5	4	5	3	4	4	4	3	4	3	4	3	4	4	2	3	3	4	2	4	4	2	3	3	4	4	3	4	3	4	4	3	3	3	4	4	2	2	3	4	5	4	4	4	4	5	2	4	4	4
3	4	5	4	5	5	5	3	4	4	4	3	4	2	2	1	4	4	2	5	5	1	1	4	5	5	5	5	5	4	5	4	5	3	4	5	5	4	5	5	2	5	4	3	5	5	5	5	4	5
5	5	5	4	5	5	5	2	5	4	1	1	1	1	1	1	2	2	3	4	3	1	4	3	2	1	4	5	5	3	3	5	3	3	3	3	5	3	4	5	3	3	3	3	5	5	5	5	5	5
4	5	5	4	5	5	5	4	5	4	4	1	4	1	1	1	2	2	3	4	3	1	1	1	4	4	5	5	5	5	5	5	5	5	5	5	5	4	5	4	5	4	5	4	4	5	5	5	4	5
3	3	5	4	3	1	1	2	2	5	4	4	5	4	1	4	3	4	4	5	4	2	4	2	5	5	1	3	2	1	2	3	2	4	4	5	2	1	3	4	1	2	2	1	3	4	2	5	2	3
2	4	4	4	4	4	4	2	4	4	4	3	4	3	3	3	4	3	3	4	4	2	3	3	2	2	3	4	4	3	3	3	3	3	3	4	4	2	3	4	3	4	3	3	4	3	4	4	4	4
4	4	4	4	4	3	4	2	4	4	3	2	3	4	2	2	2	3	4	4	3	2	4	4	4	4	3	3	4	3	4	3	3	3	5	5	4	2	4	4	2	4	3	2	4	5	4	5	3	5
3	4	5	4	4	4	4	2	4	1	3	2	3	2	3	4	4	5	1	5	5	4	4	3	4	5	4	4	5	5	4	4	5	4	5	5	4	1	2	3	4	3	5	4	4	3	5	4	4	5
4	4	4	3	4	4	4	4	4	4	2	3	4	2	2	2	3	4	3	4	4	1	3	4	4	4	3	4	3	3	4	3	4	2	4	4	4	2	4	4	2	4	2	2	4	4	3	4	3	5
5	5	5	3	5	4	5	4	4	4	3	2	2	2	1	1	5	4	2	3	3	1	1	3	2	1	4	4	4	3	5	3	4	2	4	5	4	2	4	4	3	4	3	2	5	4	3	5	2	5
4	5	5	5	5	5	5	3	5	4	2	4	2	2	2	2	2	4	3	4	3	1	2	1	4	4	4	4	4	4	4	4	4	3	3	4	3	2	4	4	2	4	4	2	5	5	5	5	2	5
4	4	5	3	4	5	3	4	4	4	3	4	3	3	2	2	4	2	2	4	3	2	2	2	4	4	2	3	3	3	3	2	3	2	2	3	2	1	3	3	1	2	2	2	3	4	2	4	3	5
2	3	4	2	2	2	3	2	4	4	4	3	4	3	5	3	3	3	5	5	5	3	5	3	5	4	3	4	3	4	3	4	3	5	4	3	3	3	4	4	4	3	2	2	4	4	5	5	4	5
2	3	4	3	4	2	3	1	2	3	3	3	3	3	3	3	3	3	3	3	3	3	3	3	3	3	3	3	3	3	3	3	3	3	3	3	3	3	3	3	3	3	3	3	3	3	3	3	3	3
2	2	3	3	4	2	2	2	4	2	3	2	3	3	2	3	2	3	2	3	3	3	2	3	4	3	3	3	3	4	3	3	3	3	4	3	4	3	3	4	3	3	4	3	3	3	2	3	3	4
5	3	3	4	4	3	4	4	3	3	4	2	1	4	5	3	4	3	2	1	5	1	3	3	4	4	1	2	3	3	5	5	5	4	4	4	3	1	2	3	3	4	3	4	1	2	3	2	4	4
4	4	5	3	4	3	4	5	4	4	3	4	4	3	1	2	3	4	4	4	4	1	3	1	4	2	3	3	4	3	5	3	3	3	4	5	3	1	3	4	3	4	2	2	5	5	4	5	5	5
4	4	4	4	4	4	4	4	4	4	4	4	4	4	3	4	4	4	4	4	4	3	4	3	3	3	2	3	3	2	3	2	2	2	3	3	2	2	3	3	2	3	2	2	4	4	3	4	4	4
5	4	5	4	5	2	4	4	4	2	2	2	2	1	1	1	1	2	2	3	3	2	2	2	4	4	4	4	4	4	3	3	4	4	4	3	3	2	4	4	3	4	2	2	4	3	2	4	2	5
4	4	5	5	4	4	4	3	4	4	4	4	3	4	2	2	3	4	3	4	4	2	4	3	2	4	3	3	3	2	2	3	2	2	3	3	2	2	3	4	2	3	3	2	3	4	3	4	3	4
4	4	5	4	4	4	4	4	4	4	4	4	4	2	1	1	2	2	4	4	3	2	4	2	4	4	4	3	4	4	5	4	3	3	5	5	2	3	4	5	4	4	4	4	4	4	5	5	5	5
5	5	5	5	5	4	4	1	5	5	3	4	4	4	4	4	4	4	5	4	4	2	3	2	4	4	3	3	3	3	4	3	4	4	4	2	2	2	3	3	2	4	4	4	4	4	4	4	3	4
5	5	5	5	5	2	5	4	4	4	4	4	3	3	4	4	4	4	3	3	3	2	2	2	2	3	3	3	3	2	2	2	3	3	3	3	2	2	3	3	2	2	3	2	4	4	4	4	4	5
4	4	5	4	1	2	3	5	4	2	1	3	1	4	1	1	1	1	1	4	4	1	3	1	1	2	3	4	4	4	4	4	3	4	4	3	4	3	3	3	3	4	3	3	4	4	4	4	4	4
4	4	4	4	4	3	4	2	4	4	4	3	3	2	2	2	4	4	3	4	4	2	3	2	4	2	3	4	4	3	4	3	3	3	4	4	3	3	3	4	3	3	2	3	4	4	1	4	2	5
4	4	4	4	4	4	4	2	4	2	2	4	2	2	2	2	2	2	3	4	2	4	4	4	4	3	4	3	3	4	4	3	3	3	4	4	3	3	4	4	3	3	3	3	5	4	4	4	5	5
5	4	4	4	4	4	4	3	3	4	2	4	4	3	3	2	3	2	4	4	2	3	4	2	4	3	3	3	3	4	4	3	3	3	4	4	3	3	4	3	4	3	4	4	4	5	5	5	5	5
4	4	5	4	4	4	4	4	4	4	3	4	2	3	2	2	4	2	2	4	2	2	2	2	4	4	3	4	3	4	2	3	2	2	4	4	4	2	3	3	3	3	4	3	4	4	3	4	4	4
5	5	5	5	5	4	5	3	3	4	4	3	4	4	1	2	3	2	3	4	3	2	4	3	3	3	2	3	3	2	5	3	4	3	3	5	3	3	3	4	3	3	4	3	5	5	5	5	5	5
4	3	4	4	4	2	3	2	4	4	2	3	4	2	2	2	4	2	4	4	4	2	4	3	4	4	4	4	4	4	4	4	4	4	4	4	2	2	4	4	4	4	4	4	4	4	4	4	4	4
4	3	4	4	4	4	3	3	3	3	3	3	2	2	2	2	2	3	3	2	2	2	2	2	3	2	3	3	3	3	4	4	4	3	4	4	3	3	4	4	2	3	3	2	4	4	3	4	3	4
4	3	5	4	4	4	5	3	3	4	3	4	2	4	2	3	4	4	2	3	4	2	2	3	4	3	3	4	4	3	3	2	3	2	3	5	2	3	5	5	2	3	4	2	5	4	3	4	1	5
4	4	5	4	4	3	4	4	3	3	2	3	2	3	2	2	2	2	2	3	2	3	2	2	2	2	2	2	3	1	3	2	1	1	4	4	2	2	4	3	1	2	3	1	5	5	1	1	1	5
3	4	4	4	5	3	5	2	5	4	4	2	2	1	1	1	1	1	1	4	3	3	2	1	4	4	5	4	5	5	5	5	5	5	5	5	5	2	5	5	5	5	5	5	5	5	5	5	5	5
4	4	5	4	4	3	4	4	4	3	2	2	3	2	2	2	2	2	2	3	2	1	3	2	3	2	3	3	3	3	4	3	3	3	4	4	3	3	4	3	2	3	3	4	4	4	4	4	3	4
2	3	4	3	2	2	4	2	3	4	3	2	4	2	4	4	4	4	2	5	3	2	3	2	4	2	3	4	3	3	4	3	3	3	4	3	3	2	3	3	3	3	4	2	4	3	2	5	1	5
4	4	4	2	4	2	5	2	4	4	4	3	4	2	2	2	2	4	4	4	4	2	3	2	4	4	4	5	4	4	4	4	5	4	4	4	3	2	3	4	4	3	4	4	4	5	5	5	5	5
5	3	5	2	2	2	4	5	2	5	2	4	2	4	4	4	4	4	4	5	5	3	1	3	2	4	2	2	2	2	2	2	2	2	2	2	2	1	3	4	1	4	1	1	4	4	4	4	5	2
3	4	5	4	5	4	4	2	3	3	3	4	3	3	2	2	2	3	3	3	2	2	2	3	2	4	4	4	5	4	3	4	5	4	3	4	4	4	3	3	3	4	3	3	4	4	3	4	4	5
5	5	5	5	5	1	2	2	5	1	1	4	4	2	2	2	3	2	2	2	3	1	2	3	2	3	3	2	3	4	3	3	3	3	3	4	4	2	3	3	3	3	3	3	5	4	5	4	5	3
4	4	5	4	4	4	4	4	3	4	4	4	3	3	3	2	2	3	3	4	2	1	4	2	4	3	4	4	3	2	2	3	2	1	3	3	3	3	3	5	4	3	4	3	5	4	4	5	3	5
4	4	4	5	5	2	5	4	4	3	2	2	2	2	1	2	1	1	1	3	2	2	3	2	2	3	4	3	3	4	5	4	3	4	3	4	4	3	3	4	2	4	2	2	4	5	4	5	4	5
2	1	4	1	2	2	1	2	3	5	5	5	5	4	5	4	5	3	5	5	5	4	2	4	5	4	3	3	2	1	2	2	2	1	3	3	2	2	4	4	1	2	1	1	5	5	3	4	2	5
3	4	4	4	4	2	3	2	3	4	4	3	2	3	2	3	3	2	2	4	4	4	3	3	4	3	3	3	4	2	2	2	3	2	3	3	2	2	2	3	2	2	3	2	4	3	2	4	3	4
4	4	5	3	4	2	4	2	3	3	4	4	4	4	2	3	5	4	5	5	4	4	4	5	5	4	3	2	3	3	4	3	2	2	5	5	2	2	2	3	2	3	3	2	5	4	3	4	2	5
4	3	5	3	4	3	4	3	3	3	4	4	4	3	3	2	3	2	3	3	3	2	3	2	4	3	3	2	3	2	2	2	3	2	3	2	2	3	4	3	3	3	3	3	4	4	3	4	3	4
4	3	4	3	4	3	4	3	4	4	2	4	3	3	2	2	4	3	2	4	2	2	2	1	4	4	3	3	4	3	4	3	3	2	4	4	2	2	5	4	3	3	3	3	5	4	2	3	2	4
5	4	5	3	3	4	3	2	3	4	2	2	1	2	3	2	2	2	1	4	3	1	1	1	2	4	4	4	4	4	4	4	4	4	4	4	4	4	4	4	4	4	4	4	4	4	4	5	5	5
5	2	5	4	3	3	4	4	4	3	2	4	4	2	3	2	4	3	4	4	4	2	3	2	2	4	3	4	4	3	4	3	2	3	4	5	3	2	5	4	3	3	3	3	4	3	3	4	3	4
4	4	4	4	4	4	4	2	4	4	4	4	4	4	4	4	4	4	4	3	4	3	4	4	4	3	2	3	3	3	3	2	2	2	3	3	2	2	3	3	2	3	3	2	4	4	4	4	4	4
4	5	3	4	4	4	4	4	4	3	2	2	3	3	2	2	3	3	4	4	2	2	3	2	4	3	3	3	3	3	3	3	3	3	3	3	3	3	3	3	3	3	3	3	5	5	2	2	2	5
4	4	4	3	4	5	5	5	3	3	3	3	3	2	4	4	2	2	2	3	2	2	2	3	4	3	3	3	4	2	3	3	3	3	3	3	2	2	3	3	2	2	3	2	4	4	4	4	4	4
5	4	5	4	4	5	5	5	4	4	4	4	5	3	2	3	4	3	4	4	5	4	4	4	5	2	2	2	3	3	4	3	4	3	4	5	3	2	3	4	2	3	3	2	5	4	3	4	3	5
4	5	5	5	5	5	4	5	4	4	1	1	4	2	1	2	2	3	2	2	3	1	2	2	2	1	4	4	3	4	5	4	3	4	3	4	2	4	3	4	4	3	4	3	4	5	5	4	4	5
2	3	4	4	4	4	4	2	4	4	3	2	4	3	3	2	4	3	4	4	3	2	4	3	4	3	3	4	3	2	4	2	3	3	3	3	2	2	3	3	2	3	3	3	4	4	4	4	3	5
4	3	4	4	4	2	5	4	2	4	4	4	3	4	4	5	4	3	4	4	4	2	2	3	4	4	3	4	3	3	3	2	2	2	4	4	3	3	4	4	4	4	3	4	5	5	4	5	4	5
5	2	5	5	3	2	5	3	3	4	4	3	4	3	4	4	4	1	4	3	4	3	2	3	3	2	2	3	3	1	3	3	2	3	2	1	1	2	3	3	1	2	2	5	5	5	5	5	5	5
4	4	4	4	3	2	4	3	3	4	4	3	4	3	4	4	4	4	3	4	4	3	3	3	3	3	3	3	3	2	2	3	3	3	2	2	2	3	4	2	2	2	2	3	5	5	3	4	3	5
5	4	3	3	4	3	3	5	2	4	3	3	3	3	3	3	3	3	3	3	3	3	3	3	3	3	3	4	3	3	2	3	3	4	3	3	3	3	3	3	1	3	3	3	3	3	3	3	3	3
4	5	2	4	4	2	4	3	4	4	2	5	5	4	5	4	5	4	5	4	5	4	5	5	5	5	4	4	4	4	4	4	4	4	4	4	4	4	4	4	4	4	4	4	4	4	4	5	5	4
4	4	4	3	3	3	5	3	4	3	3	4	3	2	3	2	4	3	3	3	4	3	3	3	3	3	3	3	4	3	4	2	3	4	3	4	3	3	3	3	4	3	3	3	3	2	3	3	3	2
2	3	4	4	2	2	2	2	2	4	4	4	2	4	2	2	3	2	2	4	4	2	2	2	4	4	3	4	4	3	2	3	3	3	4	4	3	2	4	4	4	4	3	4	4	4	4	4	4	4
4	4	4	3	4	2	3	2	3	4	3	3	2	3	2	4	4	3	4	3	3	3	3	4	4	4	3	4	3	4	3	3	4	4	4	3	4	3	4	4	4	4	3	3	4	4	1	1	2	4
3	5	3	4	4	3	3	3	3	2	3	3	3	3	3	2	2	2	2	3	3	3	3	3	2	2	3	3	3	4	4	3	3	4	4	3	4	2	3	3	3	4	4	4	3	3	3	4	4	4
1	4	3	4	4	4	4	4	4	4	3	4	4	3	2	3	2	3	3	4	3	4	3	4	3	4	3	4	3	3	3	3	3	3	4	3	3	3	3	3	3	3	3	3	3	3	3	4	4	4
5	5	5	5	4	4	5	2	5	4	4	2	4	2	4	2	4	4	4	4	4	2	4	2	4	4	3	4	4	3	5	4	3	3	4	5	2	3	4	4	4	3	4	5	5	5	5	5	5	5
2	4	2	3	5	1	3	1	5	3	1	3	4	3	2	3	2	1	4	5	4	3	4	1	4	3	4	3	4	4	4	3	2	5	5	5	4	5	3	5	1	3	3	2	5	5	5	5	5	5
4	4	4	4	4	2	4	4	2	4	3	4	3	3	3	4	4	4	4	3	3	4	3	4	3	3	2	2	2	3	3	2	2	2	3	3	2	2	2	4	2	3	2	2	4	4	3	4	3	4
4	4	5	4	4	2	4	4	4	4	4	3	1	1	3	1	4	3	3	3	2	2	3	3	3	2	3	3	3	3	3	3	3	3	3	3	3	3	3	3	2	3	2	2	4	4	3	4	3	4
5	5	5	4	5	5	5	2	4	4	4	1	3	2	3	5	3	1	4	5	4	2	4	2	4	4	5	5	5	4	5	4	4	4	5	5	5	3	3	4	2	3	3	3	5	5	5	5	5	5
3	4	5	5	3	1	4	1	4	2	1	3	4	1	1	1	1	2	1	5	4	1	2	4	2	2	4	4	4	4	4	5	4	4	5	5	4	4	5	5	4	4	4	4	5	5	5	5	5	5
3	3	3	3	4	2	3	2	3	3	4	4	4	3	4	3	4	4	4	4	4	4	4	4	4	4	3	3	3	2	2	2	3	2	3	3	2	2	3	3	2	2	2	2	4	4	4	4	4	4
4	4	4	4	3	2	3	2	3	3	2	4	3	2	3	2	2	2	3	4	3	4	3	2	3	2	4	4	3	3	4	4	3	3	3	5	2	3	3	4	3	4	3	3	4	4	4	4	2	4
3	4	5	3	2	4	2	2	5	5	5	3	4	4	1	4	4	4	4	4	4	1	3	2	4	4	4	3	4	2	3	3	5	3	5	4	3	1	3	4	3	4	5	4	5	5	5	5	5	5
5	4	5	3	4	2	4	3	2	4	3	2	3	2	2	2	3	4	1	1	5	4	1	3	4	4	4	5	4	4	5	3	4	4	5	5	5	3	4	5	5	4	4	5	5	4	4	4	2	5
4	4	5	4	4	2	4	2	4	4	3	5	2	4	3	2	4	2	2	4	3	2	2	3	5	5	3	4	3	2	3	2	4	4	5	4	3	2	4	5	4	4	4	3	5	4	1	4	1	5
4	4	4	4	4	2	5	3	3	4	4	3	4	3	3	2	2	2	3	3	4	3	4	3	4	4	3	3	4	3	3	3	3	3	4	3	3	2	2	4	4	3	4	3	5	2	4	4	3	4
5	5	5	2	4	3	5	4	4	3	1	5	4	3	1	2	3	1	2	4	4	1	2	1	5	4	4	5	4	4	5	5	4	3	5	5	5	3	4	5	5	5	4	4	5	5	5	5	3	5
5	5	5	5	1	5	5	4	3	1	1	1	4	1	3	1	1	1	3	5	4	3	5	4	5	5	5	5	5	5	5	5	5	5	5	5	5	5	5	5	5	5	5	5	5	5	5	5	5	5
2	2	4	2	3	2	2	2	3	4	2	2	2	4	2	2	4	3	2	4	4	2	3	2	4	2	2	3	4	2	2	2	2	2	3	4	2	4	3	4	2	4	3	2	4	4	4	4	1	4
4	4	4	5	5	3	5	4	4	4	3	2	4	2	2	2	4	5	2	5	2	1	4	3	4	4	3	4	4	3	4	2	3	2	5	5	3	4	4	5	4	3	4	4	4	5	4	5	4	5
5	5	5	5	5	5	5	5	4	1	1	1	1	1	1	1	1	3	3	5	5	1	1	1	2	1	5	5	5	5	5	5	5	5	5	5	5	4	5	5	5	5	5	5	5	5	5	5	3	5
3	3	2	4	2	3	4	2	4	4	3	3	4	3	3	2	2	4	2	2	4	3	4	2	2	2	4	4	4	3	2	2	3	3	3	5	4	4	5	5	5	5	5	5	4	5	5	5	5	5
4	4	5	4	4	3	4	2	4	2	2	2	3	1	2	1	1	1	1	1	1	1	1	3	3	1	5	4	4	4	5	3	3	3	3	3	4	3	4	5	5	4	5	5	5	5	5	5	5	5
5	4	4	3	5	4	5	2	2	4	3	4	5	3	3	5	5	1	4	5	5	3	2	4	4	5	2	3	3	2	2	2	4	4	3	4	2	3	4	4	3	4	3	2	4	4	5	5	5	5
2	3	3	3	3	1	4	2	2	4	4	4	3	5	5	4	5	3	4	4	5	3	4	5	5	4	2	2	2	3	2	1	1	1	4	2	3	1	3	3	2	2	1	2	4	4	3	5	2	3
3	4	4	4	3	2	4	3	3	2	2	1	1	1	2	1	2	2	2	2	1	2	2	2	3	2	4	4	3	4	3	4	3	3	4	3	4	2	3	4	3	3	4	3	4	3	4	4	3	4
5	4	5	5	3	1	5	5	1	3	3	4	3	4	4	4	3	2	1	5	3	3	1	1	2	1	2	5	3	3	3	3	3	4	1	2	2	3	3	4	3	3	4	2	1	4	3	4	4	4
5	5	5	4	4	4	5	2	4	5	4	3	4	5	2	4	4	3	2	4	4	2	5	5	5	5	1	1	1	1	1	1	1	1	1	1	1	1	1	1	1	1	1	1	5	5	5	5	5	5
3	3	2	3	4	2	2	4	4	5	5	5	4	3	3	3	5	5	5	5	5	2	3	4	5	4	2	4	3	4	4	2	3	2	3	4	3	1	4	4	2	3	4	4	5	4	3	4	4	5
4	3	5	3	4	2	4	4	3	4	3	3	2	3	2	2	2	2	2	3	2	2	2	2	4	3	3	4	4	4	4	3	4	4	4	4	3	3	4	4	4	4	4	4	4	4	4	4	4	4
4	3	4	4	4	4	4	3	3	4	2	3	3	3	2	2	3	2	3	3	3	2	3	3	3	3	3	3	3	3	3	3	3	3	3	3	3	3	3	4	3	3	3	3	4	3	3	4	3	4
4	3	3	3	4	3	2	4	3	2	2	1	2	2	1	1	2	2	2	2	1	1	1	2	2	3	3	3	4	4	4	5	4	3	3	4	4	2	3	3	3	2	2	2	3	4	4	5	4	4
4	5	2	3	4	4	4	4	4	4	3	2	2	2	2	2	2	2	2	2	2	2	2	2	2	2	4	4	4	4	3	3	3	3	3	3	3	3	3	3	3	3	3	3	5	4	3	5	4	4
3	3	4	4	4	2	4	3	3	4	2	3	1	2	2	2	4	3	2	3	4	2	3	3	3	2	3	4	3	3	3	2	3	2	4	4	3	2	3	4	3	3	3	3	4	4	4	4	3	5
4	3	5	3	3	3	4	5	3	4	2	3	3	2	4	3	3	2	2	4	4	2	2	1	4	4	4	3	5	4	4	4	3	3	5	5	4	3	4	5	4	5	4	3	3	4	5	5	5	2
4	5	5	5	5	2	5	1	4	4	4	4	3	2	4	2	4	3	4	4	4	3	4	3	5	3	2	3	3	4	2	2	2	3	4	3	2	2	3	4	3	3	3	2	5	5	4	4	4	5
3	3	4	2	4	3	4	2	4	4	3	2	4	1	4	2	2	2	4	4	2	4	4	2	5	4	3	4	3	3	4	3	4	3	5	5	4	3	4	4	3	4	4	3	4	4	4	4	2	5
4	4	4	3	4	3	3	2	4	4	3	3	3	3	3	4	3	2	3	3	3	3	4	3	4	3	3	3	3	3	3	3	3	3	3	3	3	3	3	3	3	3	3	3	4	4	4	4	4	4
3	5	5	5	2	2	5	4	3	4	4	4	5	2	1	2	5	5	3	4	1	1	2	1	5	5	3	4	5	2	4	4	4	4	5	5	1	2	4	4	4	4	5	1	4	4	2	5	2	5
4	4	4	4	3	4	5	4	4	3	2	3	4	2	4	3	2	4	3	3	3	3	3	2	3	3	3	3	3	4	4	3	3	4	3	4	3	4	3	4	4	3	4	3	4	4	4	4	3	4
5	5	5	4	5	4	5	4	4	4	4	3	4	3	2	4	4	4	2	4	4	2	4	4	4	4	4	4	3	3	4	4	4	4	4	4	4	4	4	4	2	3	3	2	5	5	5	5	5	5
2	2	2	4	2	1	4	4	4	4	3	2	3	3	2	2	2	3	4	5	3	3	4	3	5	4	3	3	4	4	3	3	4	4	3	4	3	3	3	5	4	4	4	3	4	5	4	5	4	5
3	4	5	4	4	4	4	4	4	4	3	4	3	2	2	2	2	2	2	3	3	2	3	3	2	2	4	3	4	3	4	3	3	3	4	4	3	3	3	4	3	3	3	3	4	4	4	4	4	4
2	2	2	2	4	2	1	2	2	1	1	1	3	3	3	3	2	3	3	3	3	1	3	2	3	3	3	3	3	2	3	4	4	3	4	4	5	2	3	4	3	2	3	3	3	2	4	3	2	4
4	4	4	4	2	2	2	1	3	2	2	2	2	2	2	2	2	2	2	2	2	2	2	2	2	2	3	4	3	3	3	3	4	3	5	3	2	3	4	4	4	4	4	3	4	4	4	4	4	4
4	3	4	4	4	3	4	2	4	4	4	3	4	3	4	3	4	4	4	4	4	4	4	3	3	3	2	3	3	3	2	2	3	3	2	3	2	2	3	2	3	2	2	3	3	3	4	3	3	3
4	3	4	4	4	4	4	1	4	4	4	4	4	4	4	4	4	4	4	4	5	4	4	4	4	4	2	4	3	4	3	2	4	3	3	3	3	2	4	4	2	3	3	3	4	5	5	5	4	4
4	4	4	4	3	4	4	2	4	4	4	4	4	3	3	2	4	4	4	3	2	2	2	2	4	4	3	3	3	3	4	3	3	4	4	4	3	2	3	4	3	3	3	3	4	4	3	4	4	4
5	4	2	4	4	3	4	4	4	2	2	2	4	3	2	2	4	2	2	4	2	2	2	2	3	4	3	3	4	4	4	4	4	4	4	4	3	2	4	4	4	3	4	4	5	5	4	4	4	4
2	4	5	5	3	2	4	4	5	4	2	4	3	1	4	4	2	3	2	4	3	1	3	2	3	1	5	4	5	3	5	5	4	4	5	5	3	4	4	5	5	4	5	5	5	5	4	5	3	4
5	4	5	4	4	3	4	3	4	3	2	3	3	2	2	2	4	3	2	3	3	2	1	2	4	4	3	3	4	3	4	3	3	3	4	4	3	3	3	3	3	4	4	3	4	4	4	5	4	5
4	4	4	5	5	4	5	1	5	1	1	2	1	1	1	1	1	1	1	1	1	1	1	1	1	1	1	5	5	5	5	5	5	5	5	5	5	5	5	5	5	5	5	5	5	5	5	5	5	5
4	5	4	5	5	2	5	4	5	2	3	2	2	1	2	2	2	2	3	5	3	2	4	2	4	2	4	4	5	4	3	4	4	4	5	4	4	4	3	5	4	4	4	4	5	5	5	5	1	5
5	4	5	3	3	3	4	4	3	4	4	4	3	3	2	2	2	2	2	4	4	3	3	2	4	5	5	4	4	4	2	4	3	3	4	2	1	2	3	3	1	3	3	1	1	1	1	1	1	1
5	5	5	5	5	4	5	1	1	3	5	5	2	5	4	2	5	3	3	4	4	5	5	5	4	3	2	5	2	1	2	2	4	3	4	5	3	2	3	5	2	3	2	2	5	5	5	5	5	5
5	5	5	3	4	5	5	4	3	3	2	3	4	1	1	2	4	3	4	5	5	1	3	1	4	4	4	3	5	3	5	3	4	4	5	5	3	3	4	5	4	4	5	5	5	5	2	4	4	5
2	2	2	4	2	2	5	2	2	4	4	4	4	4	5	2	4	2	5	5	2	4	4	2	5	5	3	4	2	2	2	2	2	2	4	4	2	2	2	4	4	2	2	4	4	4	2	2	2	4
5	4	4	4	4	2	4	4	2	4	5	4	4	5	4	4	4	4	3	4	3	2	2	2	4	4	3	3	4	2	2	3	3	2	3	3	2	3	3	4	2	3	3	2	5	5	4	2	4	4
2	5	4	4	5	4	5	4	5	4	4	4	4	4	5	3	4	4	3	4	4	3	4	3	4	4	2	3	2	3	3	2	2	2	3	3	2	2	3	3	3	2	2	1	4	4	4	4	4	5
5	4	5	5	3	3	5	5	3	3	2	2	3	3	1	2	2	3	2	3	3	2	3	2	1	1	3	3	3	4	5	3	3	3	4	5	4	3	3	4	3	4	3	3	5	5	5	5	5	5
3	3	2	3	3	3	2	2	4	4	3	4	4	4	3	4	4	4	4	4	4	3	3	3	4	3	3	3	3	3	3	3	3	2	4	3	2	2	4	4	4	4	4	4	4	5	4	5	5	5
3	4	3	4	4	2	2	2	4	4	4	3	4	4	4	4	4	4	4	4	4	4	4	4	4	4	5	4	4	4	3	4	4	4	4	3	3	3	3	4	4	4	4	4	5	4	3	4	3	5
4	4	3	3	4	3	4	3	1	4	4	4	3	3	4	3	4	3	4	3	3	4	3	4	3	4	2	3	3	3	2	2	3	3	2	3	2	4	3	3	4	4	3	3	1	1	2	3	2	1
4	3	5	5	5	2	5	4	4	3	4	4	1	2	2	3	3	4	2	4	3	2	3	2	2	3	3	4	4	3	3	3	4	4	5	4	3	5	3	5	4	5	5	3	5	5	4	5	3	5
5	4	5	5	4	4	4	4	4	4	4	2	2	2	3	2	3	2	2	3	3	2	2	3	3	3	3	4	3	3	4	3	3	3	3	4	3	2	3	3	2	4	2	4	4	4	3	3	3	5
5	4	5	5	5	5	5	5	4	2	2	2	4	2	1	2	1	4	1	4	2	1	2	2	3	2	3	4	3	4	5	3	4	3	5	5	4	4	4	4	4	4	4	4	5	5	4	4	1	5
4	4	5	3	3	2	5	4	5	4	4	4	3	3	3	2	2	2	2	3	4	3	4	3	5	3	4	5	4	3	5	2	3	3	4	5	4	3	3	5	2	3	4	3	4	4	3	5	4	5
4	4	4	3	5	4	5	4	3	5	5	4	5	3	1	1	5	4	5	5	5	4	5	5	5	5	4	4	4	4	3	2	4	4	5	5	5	4	4	4	1	3	3	1	5	5	5	5	5	5
4	4	4	4	4	3	4	2	4	4	4	4	4	4	4	4	4	4	4	4	4	4	4	4	4	4	4	4	4	4	4	4	4	4	4	3	2	4	4	4	4	4	4	4	4	4	4	2	2	4
4	2	4	4	1	2	4	2	2	4	2	4	3	4	2	4	4	4	3	4	4	2	4	2	4	4	4	3	2	3	4	4	3	3	4	4	3	4	3	4	2	4	2	3	4	3	4	4	2	4
4	4	4	3	3	3	3	2	4	4	3	3	4	3	2	4	4	3	2	3	3	1	2	2	3	3	3	4	4	3	4	3	2	2	4	4	2	2	3	3	2	3	3	2	4	4	3	4	3	4
5	4	5	5	2	5	1	2	4	1	1	1	1	1	1	1	1	2	1	5	1	5	4	1	3	1	5	5	5	4	5	4	5	4	5	5	4	3	5	5	5	4	5	5	5	5	5	5	5	5
3	3	4	3	3	3	3	2	2	4	3	4	4	3	2	3	4	3	3	4	4	3	4	4	3	4	4	4	3	3	4	3	4	3	4	4	3	2	2	3	4	3	3	2	4	4	4	4	4	4
3	3	3	3	3	4	4	3	3	4	4	3	4	4	3	3	3	3	3	4	3	4	4	4	3	4	3	3	3	2	3	3	2	3	4	4	2	3	4	3	3	3	4	3	4	4	3	4	3	4
3	4	5	4	4	2	4	1	5	3	5	5	5	5	5	5	5	5	5	5	5	5	5	5	5	5	2	2	3	2	3	1	1	1	4	4	2	1	3	3	2	3	2	1	5	5	2	3	3	5
4	5	4	4	4	4	4	4	4	3	3	2	3	2	2	2	2	3	2	4	3	2	3	2	4	4	3	3	4	4	3	3	3	4	4	4	4	3	4	4	4	4	3	4	4	4	4	4	4	4
4	3	4	4	5	2	3	3	3	2	2	2	3	4	3	2	2	2	2	2	3	2	2	2	2	2	3	4	3	3	4	2	3	2	2	4	2	2	3	4	4	3	4	1	4	4	5	5	5	4
4	4	4	3	4	3	4	3	4	4	4	4	4	3	2	2	4	4	4	4	4	4	4	2	4	5	3	4	3	2	2	2	2	2	4	4	4	2	3	4	3	3	4	4	4	4	3	4	2	5
2	4	4	5	5	2	4	3	4	4	4	4	4	4	4	4	4	4	4	4	4	4	4	4	4	4	2	2	2	3	4	3	2	2	3	4	2	2	3	4	4	2	3	3	4	4	4	4	4	4
5	4	5	4	4	4	4	4	4	3	3	3	1	3	2	2	1	1	1	1	3	2	2	2	1	1	4	4	4	4	4	4	4	4	4	4	4	4	4	4	4	4	4	4	4	4	4	5	5	5
3	5	5	4	3	3	4	3	4	5	3	1	3	5	2	4	2	4	3	2	4	2	3	4	2	1	5	5	4	3	4	4	4	3	1	2	2	1	2	3	3	4	3	4	1	1	2	2	3	3
2	1	3	5	5	3	5	5	5	4	1	1	1	1	1	1	1	3	1	1	1	1	3	1	1	4	5	5	5	5	5	5	5	5	5	5	4	3	5	5	5	5	4	5	5	5	5	5	5	5
4	4	3	4	4	2	4	3	3	4	3	4	4	3	4	3	4	4	4	4	4	3	4	3	4	5	3	4	4	3	3	3	3	3	4	5	3	3	3	4	3	3	4	3	5	5	5	5	4	5
5	3	4	4	4	3	4	4	3	4	4	4	4	3	3	3	3	3	3	4	3	3	3	4	4	4	3	3	3	3	3	3	3	3	3	3	3	3	3	3	3	3	3	3	4	2	4	4	4	4
4	4	5	4	4	4	4	4	4	3	2	3	3	2	2	2	3	3	2	4	3	1	2	3	4	4	4	4	4	4	4	4	4	4	5	5	3	3	4	4	3	4	4	3	5	5	5	5	4	5
4	4	5	4	4	2	4	4	3	4	4	4	3	4	3	4	4	3	4	4	4	3	4	4	4	4	2	4	5	2	5	3	4	4	5	5	3	2	3	3	3	3	4	3	4	4	4	4	4	4
4	4	5	4	4	4	4	4	3	4	3	4	3	4	2	2	3	2	3	4	3	3	2	3	3	4	2	2	2	2	2	2	3	3	2	3	3	2	3	4	3	2	2	3	4	4	4	4	3	4
3	4	5	4	5	3	5	5	4	3	1	4	1	2	2	1	1	1	1	4	2	1	1	2	4	3	4	5	5	4	4	4	5	5	4	4	4	3	4	5	4	4	4	3	4	4	4	5	3	4
4	4	3	4	4	2	4	5	4	4	4	3	4	4	3	2	4	2	4	3	4	4	4	4	4	3	2	2	2	2	4	2	2	2	4	4	2	1	4	4	2	2	2	1	4	4	3	4	4	4
3	5	5	5	5	4	4	4	4	1	3	2	1	1	1	2	1	3	3	2	2	1	1	1	3	1	3	4	4	5	5	3	3	3	5	5	4	2	4	4	3	4	4	3	5	4	3	5	4	5
4	4	5	4	4	2	5	1	3	4	3	3	3	3	5	5	5	5	4	5	4	3	4	3	3	3	4	4	4	4	4	4	4	4	4	4	4	3	3	3	4	4	4	4	4	4	4	4	4	4
4	2	5	2	2	2	2	2	3	4	4	3	4	3	2	2	4	2	2	4	3	2	4	4	4	4	3	3	3	2	4	2	3	2	4	3	3	3	4	3	3	4	2	3	5	4	4	4	2	5
4	4	4	4	5	3	4	3	4	4	2	4	3	4	4	3	4	4	3	2	2	4	4	3	2	4	2	3	2	2	2	4	2	2	2	3	3	2	4	4	4	2	2	2	4	3	1	4	2	5
2	2	4	4	3	1	3	2	2	5	3	4	4	4	4	4	4	2	4	4	4	4	4	4	4	4	2	2	3	3	2	2	3	2	5	3	4	2	3	2	5	2	2	2	4	4	4	4	3	5
3	3	2	3	4	3	4	2	4	4	3	3	4	2	2	3	2	3	3	3	3	2	3	3	3	3	3	3	3	4	4	3	3	4	3	3	3	3	3	3	3	3	3	3	4	4	4	4	4	4
4	4	4	4	4	2	3	5	4	3	2	3	4	2	3	3	3	2	3	3	4	3	2	3	3	2	3	3	3	2	3	3	4	3	2	4	3	3	2	4	3	3	2	3	3	3	3	4	3	3
4	4	4	4	4	2	4	4	4	2	2	3	3	3	2	3	3	3	2	3	3	3	3	2	3	3	3	3	3	2	4	4	4	2	5	4	4	2	2	3	3	4	4	4	2	4	4	4	2	3
4	4	4	4	4	4	4	4	4	4	2	4	4	2	2	2	4	2	4	4	4	4	4	4	4	2	4	4	4	4	4	4	4	4	4	4	4	4	4	4	4	4	4	3	4	4	4	4	4	4
5	4	5	4	5	2	5	2	4	4	3	2	4	2	2	3	4	4	3	4	4	3	4	4	4	4	2	3	4	3	5	4	3	4	5	5	3	3	4	5	2	2	3	2	5	5	5	5	5	5
3	4	5	4	4	4	4	5	4	1	1	2	2	1	1	1	1	1	1	4	1	1	1	1	2	1	5	5	4	4	5	4	5	3	5	5	4	5	5	5	4	5	3	5	5	5	2	5	3	5
5	4	4	5	4	3	5	5	4	4	2	3	4	2	2	3	3	3	3	4	2	1	2	3	4	4	4	5	4	4	4	4	4	3	5	5	3	3	4	5	3	4	4	3	4	5	5	5	4	5
3	5	3	4	3	4	4	1	4	2	2	4	4	4	2	2	2	3	2	5	3	2	3	1	5	4	3	4	4	5	4	4	5	5	5	5	2	3	4	4	4	5	4	4	5	5	3	5	3	4
3	4	4	4	3	3	4	3	4	3	4	3	3	3	3	4	3	3	3	3	3	3	4	4	3	4	3	3	2	3	3	4	4	3	4	3	4	3	3	3	3	3	3	3	4	4	4	4	4	4
4	4	4	4	4	4	5	4	5	1	2	1	1	1	1	1	1	1	1	1	1	1	1	1	1	3	4	4	5	4	5	4	4	4	4	4	4	5	5	5	4	4	5	4	5	5	5	5	5	5
4	4	5	4	4	5	4	5	3	4	3	4	4	3	1	2	4	4	3	4	4	1	2	3	4	3	4	3	3	3	3	2	2	2	3	3	2	3	3	4	2	3	3	2	3	3	3	3	3	5
2	5	5	5	4	5	5	5	3	5	5	5	5	4	4	3	3	3	3	4	3	3	3	4	4	4	3	2	2	3	2	3	3	3	3	2	2	3	3	3	3	4	4	4	5	4	4	5	5	4
4	4	5	5	4	4	5	4	4	3	4	3	3	4	2	3	3	3	3	4	4	3	3	3	4	3	3	3	4	3	4	3	4	3	4	4	4	2	4	4	4	4	4	3	4	4	3	4	4	4
5	4	5	4	4	4	5	4	5	2	3	3	3	3	3	3	3	3	3	3	3	3	3	3	3	3	3	4	3	4	5	4	3	4	5	4	4	3	4	4	4	3	3	4	4	3	3	4	3	4
3	4	4	4	4	2	3	3	4	4	4	4	4	2	3	3	4	2	4	4	3	3	4	4	4	4	4	4	4	4	4	4	4	4	4	4	3	3	4	4	3	3	3	2	4	4	4	4	4	4
3	4	5	5	5	1	3	1	5	4	3	3	5	2	2	2	2	3	4	5	3	3	4	5	4	4	5	5	4	5	4	4	5	4	5	4	4	3	5	5	4	4	4	4	4	5	4	5	2	5
4	4	4	2	4	4	4	4	4	4	3	2	3	2	2	2	2	4	2	4	3	2	4	3	2	2	4	4	3	2	3	3	3	3	4	4	3	3	4	4	2	3	4	4	4	4	4	4	3	4
3	5	3	3	4	3	2	1	3	5	4	5	5	5	5	5	5	5	5	5	5	5	5	5	5	5	5	5	3	3	3	3	3	3	3	3	3	3	3	3	3	3	3	3	4	4	5	5	5	5
4	4	5	4	4	3	4	2	4	4	2	4	4	2	2	2	3	2	2	4	3	2	4	2	4	3	3	3	4	2	3	3	3	3	4	4	3	2	4	4	2	4	3	3	4	4	4	4	3	4
3	3	2	3	4	1	3	2	4	2	3	2	2	2	2	2	1	2	1	4	2	1	2	1	2	1	3	3	4	4	5	3	3	3	4	5	5	4	4	5	5	4	4	5	4	4	5	4	4	5
3	4	5	4	4	2	4	4	4	4	2	2	4	3	2	3	3	2	4	4	4	1	4	2	4	5	4	4	5	5	5	4	5	4	5	5	4	3	4	4	4	4	4	5	4	4	4	5	5	5
4	4	5	4	4	3	4	5	3	4	2	3	4	2	2	2	2	2	2	4	2	2	2	2	4	3	3	4	4	2	3	2	3	2	4	4	2	2	4	3	2	3	3	2	4	5	4	4	4	5
3	3	4	3	5	2	3	1	3	4	3	4	5	3	2	3	4	3	4	4	5	4	5	4	5	5	3	3	3	2	5	5	4	4	5	4	3	2	3	4	2	3	3	2	5	4	3	5	3	5
3	3	3	3	4	3	3	3	3	4	4	4	4	3	4	4	4	3	3	3	4	3	3	4	4	4	3	3	3	3	3	2	3	2	2	3	3	2	2	2	2	2	2	2	3	3	3	4	3	4
3	3	4	3	4	5	3	3	4	4	2	3	2	2	2	1	4	3	3	4	2	3	4	3	4	4	4	3	4	3	3	4	3	3	4	4	3	3	3	3	3	3	3	3	4	4	3	5	4	4
2	4	5	4	4	5	4	5	4	4	1	3	4	2	2	2	2	2	2	2	2	1	1	2	4	2	5	5	4	5	4	5	5	4	5	5	5	4	5	4	5	5	4	5	5	5	5	5	5	5
3	4	2	3	4	3	3	3	3	3	4	4	4	4	3	3	3	3	3	3	4	4	3	4	4	4	4	4	4	4	4	4	4	3	4	4	4	4	4	4	4	4	4	4	3	3	3	3	3	4
5	2	1	3	4	3	5	3	5	4	4	3	4	5	5	5	3	4	3	3	3	5	3	4	4	5	4	5	5	4	3	3	4	5	3	4	5	3	3	3	3	3	4	5	5	5	5	5	5	5
4	4	4	4	4	4	4	4	4	3	3	3	3	3	3	3	2	2	2	4	3	2	3	3	3	3	3	3	3	3	3	3	3	3	3	3	3	3	3	3	3	3	3	3	4	4	4	4	4	4
3	4	3	5	2	2	4	1	2	5	3	4	5	2	4	3	3	4	5	4	2	4	4	5	3	4	3	4	2	4	5	3	4	3	4	4	2	4	5	3	5	4	5	2	4	4	5	3	4	5
4	3	5	3	4	2	4	2	3	3	4	2	4	2	3	2	3	2	4	3	4	2	3	2	2	2	3	3	4	4	3	3	4	3	4	5	5	4	3	5	3	4	3	3	4	4	2	1	3	4
2	5	3	5	5	2	5	2	5	5	4	3	4	2	4	4	4	4	5	5	5	4	5	3	4	5	5	4	5	5	4	5	5	3	5	5	3	2	4	5	5	3	5	5	5	5	2	5	3	5
4	3	4	3	3	2	3	2	4	4	3	3	2	4	3	2	4	3	2	4	4	3	3	4	3	3	3	2	3	2	3	4	3	2	4	4	3	3	4	4	4	3	3	2	2	4	4	4	3	5
3	5	3	4	5	1	3	2	3	4	4	5	5	5	5	5	5	4	5	5	5	5	5	5	4	4	2	2	2	2	1	2	2	2	2	2	2	2	3	4	4	4	2	3	4	4	4	4	4	2
3	3	4	4	4	4	4	4	5	3	3	1	2	3	1	1	2	3	3	4	4	3	2	3	4	1	3	3	3	3	3	3	3	3	3	3	3	3	3	3	3	3	3	3	5	3	2	4	2	5
[truncated: 20 more columns]
